# Supplementary material for: Integrating ecosystem benefits for sustainable water allocation in hydroeconomic modeling
Source: PLoS One. 2022 May 5;17(5):e0267439. doi: 10.1371/journal.pone.0267439 (PMC9070880; doi:10.1371/journal.pone.0267439)
Supplement: S1 File — (GMS) [file pone.0267439.s004.gms]

$TITLE Hydroeconomic model of the Ebro basin with Environmental benefits


$ONTEXT
The hydroeconomic model of the Ebro basin analyzes the economic and environmental
impacts of water scarcity in the Ebro basin. The model includes irrigation,
urban and environmetal water uses. Water scarcity is simulated for
moderate and severe drought.
Output control commands above vary the output's appearance

EOLCOM // tells GAMS to ignore anything in the line's text after the symbol //
OFFLISTING deletes all program lines and just includes GAMS listing
Set LIMROW = 0 to eliminate all equations in the GAMS listing
Set LIMROW = 100...or more to show all equations in listing. Helps trap  errors

$OFFTEXT
********************************************************************************

********************************************************************************

* Secci�n 1 Sets and parameters
* Secci�n 2 Variables
* Secci�n 3 Equations and model
* Seccion 4 Scenarios, calibration and output
*********************************************************************************


********************************************************************************
********************************************************************************
* GLOBAL VARIABLES
$ EOLCOM //
* $ onSymXRef
OPTION LIMROW= 100000000;
********************************************************************************
********************************************************************************


**************************        SECCI�N 1         ****************************
**                     SETS AND PARAMETERS                                    **

*                     S1.1 Model sets                                *
********************************************************************************
* Set          subset                subset of subst     Comentary
********************************************************************************
*** Hidrolog�a
*    i                                                   Hydrology
*                inflow(i)                               Headflow
*                river(i)                                River gauge
*                divert(i)                               Water diversions
*                use(i)                                  Water use
*                                    ause(use)           Agricultural water use
*                                    muse(use)           Urban water use
*                apply(i)                                Water applied
*                                   aapply(apply)        Water applied for agricultural use
*                                   mapply(apply)        Water applied for urban use
*                returnp(i)                              Water return from plont
*                                   areturnp(returnp)    Agricultural return
*                                   mreturnp(returnp)    Urban use water return
*                unmeasure(i)                            Unmeasure flows
*
*
** Cultivos
*    j                                                   Crops
*                 per(j)                                 Tree
********************************************************************************
** Tecnolog�a ******************************************************************
**  k                                                    Irrigation tecnology
********************************************************************************


sets
********************************************************************************
i   River flows in hm3
********************************************************************************
/
* head flows
         Ebro_h_f
         Bardenas_h_f
         Aflu_Arba_Zgz_h_f
         Gallego_h_f
         Cinca_h_f
         Esera_h_f
         NogueraRib_h_f
         NogueraPal_h_f
         Segre_h_h
         Aflu_Zgz_Mequi_h_f
         Aflu_Mequi_Asco_h_f
         Jalon_h_f
         Bayas_Otros_h_f
         Zadorra_h_f
         Afluentes_Rioja_h_f
         Arga_h_f
         Irati_h_f
         Irati_aflu_h_f
         Aragon_h_f
         Aragon_otros_aflu_h_f
         Ega_h_f
         Alcanadre_Vero_h_f
* River
         EbroCabe_v_f             Ebro  Alto system
         Bardenas_v_f             Bardenas system
         Bardenas2_v_f            Bardenas system
         Ebro_Arb_v_f             Ebro Alto system
         Ebro_Zgz_v_f             Ebro Medio system
         Gallego_v_f              Gallego system
         Gallego2_v_f             Gallego system
         Mequinenza_v_f           Ebro Medio system
         Cinca_v_f                Cinca system
         Cinca2_v_f               Cinca system
         Esera_v_f                Cinca system
         Alcanadre_Vero_v_f       Cinca system
         CincaBajo_v_f            Cinca system
         NogueraRib_v_f           Segre system
         NogueraRib2_v_f          Segre system
         NogueraPal_v_f           Segre system
         NogueraPal2_v_f          Segre system
         Segre_v_f                Segre system
         SegreBajo_v_f            Segre system
         CincaSegre_v_f           Cinca Segre system
         Ebro_Asco_v_f            Ebro  Bajo
         Ebro_Tortosa_v_f         Ebro Bajo
         Ebro_Desembocadura_v_f   Ebro Bajo
         Jalon_Alto_v_f           Jalon system
         Jalon_Bajo_v_f           Jalon system
         Ebro_Palazuelos_v_f      Ebro Alto
         Ebro_Mendavia_v_f        Ebro Alto
         Ebro_Tudela_v_f          Ebro Alto
         Bayas_Otros_v_f          Bayas
         Zadorra_Ebro_v_f         Zadorra
         Afluentes_Rioja_v_f      Rioja Alta
         Rioja_Alto_v_f           Rioja Alta
         Zadorra_alto_v_f         Zadorra
         Ega_v_f                  Ega
         Arga_v_f                 Arga
         Arga_Ebro_v_f            Arga
         Itoiz_v_f                Aragon
         Irati_v_f                Aragon
         Irati_aflu_v_f           Aragon
         Aragon_Ebro_v_f          Aragon
         Aragon_Alto_v_f          Aragon
         Yesa_v_f                 Aragon
         Yesa_Aragon_v_f          Aragon
         Aragon_otros_aflu_v_f    Afluentes Ebro
         Aflu_Zgz_Mequi_v_f       Afluentes Ebro
         Aflu_Mequi_Asco_v_f      Afluentes Ebro
         Aflu_Arba_Zgz_v_f        Afluentes Ebro
* Diverted
         Bardenas_d_f
         C_Monegros_d_f
         C_Cinca_d_f
         C_AyC_principal_d_f
         C_AyC_enlace_d_f
         C_Urgel_aux_d_f
         C_Urgel_d_f
         Ebro_Delta_d_f
         Ebro_Delta_sea_d_f
         Jalon_d_f
         Rioja_Alta_d_f
         Zadorra_d_f
         C_Navarra_d_f
         C_Lodosa_d_f
         C_Imperial_d_f
         Abas_Zgz_Barde_d_f
         Abas_Zgz_imperial_d_f
         Huesca_d_f
         Lerida_d_f
         Vitoria_d_f
         Bilbao_d_f
         Tarragona_d_f
         Abas_logro_d_f
         Abas_pampl_d_f
* Return Canal
         Bardenas_rc_f
         C_Monegros_rc_f
         C_Cinca_rc_f
         C_AyC_principal_rc_f
         C_AyC_enlace_rc_f
         C_Urgel_aux_rc_f
         C_Urgel_rc_f
         Ebro_Delta_rc_f
         Ebro_Delta_sea_rc_f
         Jalon_rc_f
         Rioja_Alta_rc_f
         Zadorra_rc_f
         C_Navarra_rc_f
         C_Lodosa_rc_f
         C_Imperial_rc_f
         Abas_Zgz_Barde_rc_f
         Abas_Zgz_imperial_rc_f
         Huesca_rc_f
         Lerida_rc_f
         Vitoria_rc_f
         Bilbao_rc_f
         Tarragona_rc_f
         Abas_logro_rc_f
         Abas_pampl_rc_f
* Netdivert
         Bardenas_nd_f
         C_Monegros_nd_f
         C_Cinca_nd_f
         C_AyC_principal_nd_f
         C_AyC_enlace_nd_f
         C_Urgel_aux_nd_f
         C_Urgel_nd_f
         Ebro_Delta_nd_f
         Ebro_Delta_sea_nd_f
         Jalon_nd_f
         Rioja_Alta_nd_f
         Zadorra_nd_f
         C_Navarra_nd_f
         C_Lodosa_nd_f
         C_Imperial_nd_f
         Abas_Zgz_Barde_nd_f
         Abas_Zgz_imperial_nd_f
         Huesca_nd_f
         Lerida_nd_f
         Vitoria_nd_f
         Bilbao_nd_f
         Tarragona_nd_f
         Abas_logro_nd_f
         Abas_pampl_nd_f
* Apply
         Bardenas_a_f
         RRAA_a_f
         AyC_a_f
         AyC_Cataluya_a_f
         Urgel_a_f
         Jalon_a_f
         Ebro_Delta_a_f
         Rioja_Alta_a_f
         Zadorra_a_f
         C_Navarra_a_f
         C_Lodosa_a_f
         C_Imperial_a_f
         Zgz_a_f
         Lerida_a_f
         Huesca_a_f
         Vitoria_a_f
         Bilbao_a_f
         Tarragona_a_f
         Abas_logro_a_f
         Abas_pampl_a_f
* Used
         Bardenas_u_f
         RRAA_u_f
         AyC_u_f
         AyC_Cataluya_u_f
         Urgel_u_f
         Jalon_u_f
         Ebro_Delta_u_f
         Rioja_Alta_u_f
         Zadorra_u_f
         C_Navarra_u_f
         C_Lodosa_u_f
         C_Imperial_u_f
         Zgz_u_f
         Lerida_u_f
         Huesca_u_f
         Vitoria_u_f
         Bilbao_u_f
         Tarragona_u_f
         Abas_logro_u_f
         Abas_pampl_u_f
* Return plot
         Bardenas_rp_f
         RRAA_rp_f
         AyC_rp_f
         AyC_Cataluya_rp_f
         Urgel_rp_f
         Jalon_rp_f
         Ebro_Delta_rp_f
         Rioja_Alta_rp_f
         Zadorra_rp_f
         C_Navarra_rp_f
         C_Lodosa_rp_f
         C_Imperial_rp_f
         Zgz_rp_f
         Lerida_rp_f
         Huesca_rp_f
         Vitoria_rp_f
         Bilbao_rp_f
         Tarragona_rp_f
         Abas_logro_rp_f
         Abas_pampl_rp_f
* Unmesured
         Bardenas_m_f
         Ebro_Zgz_m_f
         Mequinenza_m_f
         Ebro_Asco_m_f
         CincaBajo_m_f
         SegreBajo_m_f
         Ebro_tortosa_m_f
         Jalon_m_f
         Zadorra_m_f

         EbroCabe_m_f
         Ebro_Mendavia_m_f
         Aragon_Ebro_m_f
         Arga_Ebro_m_f
         Yesa_m_f
         Yesa_Aragon_m_f
         Ebro_Tudela_m_f
/

********************************************************************************
inflow(i)         Headflows hm3
********************************************************************************
         /
         Ebro_h_f
         Bardenas_h_f
         Aflu_Arba_Zgz_h_f
         Gallego_h_f
         Cinca_h_f
         Esera_h_f
         Alcanadre_Vero_h_f
         NogueraRib_h_f
         NogueraPal_h_f
         Segre_h_h
         Aflu_Zgz_Mequi_h_f
         Aflu_Mequi_Asco_h_f
         Jalon_h_f
         Bayas_Otros_h_f
         Zadorra_h_f
         Afluentes_Rioja_h_f
         Arga_h_f
         Irati_h_f
         Irati_aflu_h_f
         Aragon_h_f
         Aragon_otros_aflu_h_f
         Ega_h_f         /
********************************************************************************
river(i)          Flow in the river hm3
********************************************************************************
        /
         EbroCabe_v_f
         Bardenas_v_f
         Bardenas2_v_f
         Ebro_Arb_v_f
         Ebro_Zgz_v_f
         Gallego_v_f
         Gallego2_v_f
         Mequinenza_v_f
         Cinca_v_f
         Cinca2_v_f
         Esera_v_f
         Alcanadre_Vero_v_f
         CincaBajo_v_f
         NogueraRib_v_f
         NogueraRib2_v_f
         NogueraPal_v_f
         NogueraPal2_v_f
         Segre_v_f
         SegreBajo_v_f
         CincaSegre_v_f
         Ebro_Asco_v_f
         Ebro_Tortosa_v_f
         Ebro_Desembocadura_v_f
         Jalon_Alto_v_f
         Jalon_Bajo_v_f
         Ebro_Palazuelos_v_f
         Ebro_Mendavia_v_f
         Ebro_Tudela_v_f
         Bayas_Otros_v_f
         Zadorra_Ebro_v_f
         Afluentes_Rioja_v_f
         Rioja_Alto_v_f
         Zadorra_alto_v_f
         Ega_v_f
         Arga_v_f
         Arga_Ebro_v_f
         Itoiz_v_f
         Irati_v_f
         Irati_aflu_v_f
         Aragon_Ebro_v_f
         Aragon_Alto_v_f
         Yesa_v_f
         Yesa_Aragon_v_f
         Aragon_otros_aflu_v_f
         Aflu_Zgz_Mequi_v_f
         Aflu_Mequi_Asco_v_f
         Aflu_Arba_Zgz_v_f         /
********************************************************************************
divert(i)        Flow water diverted hm3
********************************************************************************
         /
         Bardenas_d_f
         C_Monegros_d_f
         C_Cinca_d_f
         C_AyC_principal_d_f
         C_AyC_enlace_d_f
         C_Urgel_aux_d_f
         C_Urgel_d_f
         Ebro_Delta_d_f
         Ebro_Delta_sea_d_f
         Jalon_d_f
         Rioja_Alta_d_f
         Zadorra_d_f
         C_Navarra_d_f
         C_Lodosa_d_f
         C_Imperial_d_f

         Abas_Zgz_Barde_d_f
         Abas_Zgz_imperial_d_f
         Huesca_d_f
         Lerida_d_f
         Vitoria_d_f
         Bilbao_d_f
         Tarragona_d_f
         Abas_logro_d_f
         Abas_pampl_d_f /

********************************************************************************
aadivert(divert)   Agricultural divert hm3
********************************************************************************
         /
         Bardenas_d_f
         C_Monegros_d_f
         C_Cinca_d_f
         C_AyC_principal_d_f
         C_AyC_enlace_d_f
         C_Urgel_aux_d_f
         C_Urgel_d_f
         Ebro_Delta_d_f
         Ebro_Delta_sea_d_f
         Jalon_d_f
         Rioja_Alta_d_f
         Zadorra_d_f
         C_Navarra_d_f
         C_Lodosa_d_f
         C_Imperial_d_f/
********************************************************************************
ndivert(i)       Flow of water net diverted hm3
********************************************************************************
         /
         Bardenas_nd_f
         C_Monegros_nd_f
         C_Cinca_nd_f
         C_AyC_principal_nd_f
         C_AyC_enlace_nd_f
         C_Urgel_aux_nd_f
         C_Urgel_nd_f
         Ebro_Delta_nd_f
         Ebro_Delta_sea_nd_f
         Jalon_nd_f
         Rioja_Alta_nd_f
         Zadorra_nd_f
         C_Navarra_nd_f
         C_Lodosa_nd_f
         C_Imperial_nd_f
         Abas_Zgz_Barde_nd_f
         Abas_Zgz_imperial_nd_f
         Huesca_nd_f
         Lerida_nd_f
         Vitoria_nd_f
         Bilbao_nd_f
         Tarragona_nd_f
         Abas_logro_nd_f
         Abas_pampl_nd_f  /
********************************************************************************
adivert(ndivert) Net diver flow to the irrigation districts hm3
********************************************************************************
         /
         Bardenas_nd_f
         C_Monegros_nd_f
         C_Cinca_nd_f
         C_AyC_principal_nd_f
         C_AyC_enlace_nd_f
         C_Urgel_aux_nd_f
         C_Urgel_nd_f
         Ebro_Delta_nd_f
         Ebro_Delta_sea_nd_f
         Jalon_nd_f
         Rioja_Alta_nd_f
         Zadorra_nd_f
         C_Navarra_nd_f
         C_Lodosa_nd_f
         C_Imperial_nd_f   /
********************************************************************************
mdivert(ndivert)  Netdiver flow to urban centres hm3
********************************************************************************
         /
         Abas_Zgz_Barde_nd_f
         Abas_Zgz_imperial_nd_f
         Lerida_nd_f
         Huesca_nd_f
         Vitoria_nd_f
         Bilbao_nd_f
         Tarragona_nd_f
         Abas_logro_nd_f
         Abas_pampl_nd_f /
********************************************************************************
use(i)          Agricultural and Urban use of water hm3
********************************************************************************
         /
         Bardenas_u_f
         RRAA_u_f
         AyC_u_f
         AyC_Cataluya_u_f
         Urgel_u_f
         Jalon_u_f
         Ebro_Delta_u_f
         Rioja_Alta_u_f
         Zadorra_u_f
         C_Navarra_u_f
         C_Lodosa_u_f
         C_Imperial_u_f
         Zgz_u_f
         Lerida_u_f
         Huesca_u_f
         Vitoria_u_f
         Bilbao_u_f
         Tarragona_u_f
         Abas_logro_u_f
         Abas_pampl_u_f /
********************************************************************************
ause(use)        Agricultural water use hm3
********************************************************************************
         /
         Bardenas_u_f
         RRAA_u_f
         AyC_u_f
         AyC_Cataluya_u_f
         Urgel_u_f
         Jalon_u_f
         Ebro_Delta_u_f
         Rioja_Alta_u_f
         Zadorra_u_f
         C_Navarra_u_f
         C_Lodosa_u_f
         C_Imperial_u_f  /
********************************************************************************
muse(use)        Urban water use hm3
********************************************************************************
         /
         Zgz_u_f
         Lerida_u_f
         Huesca_u_f
         Vitoria_u_f
         Bilbao_u_f
         Tarragona_u_f
         Abas_logro_u_f
         Abas_pampl_u_f  /
********************************************************************************
apply(i)       Water apply hm3
********************************************************************************
         /
         Bardenas_a_f
         RRAA_a_f
         AyC_a_f
         AyC_Cataluya_a_f
         Urgel_a_f
         Jalon_a_f
         Ebro_Delta_a_f
         Rioja_Alta_a_f
         Zadorra_a_f
         C_Navarra_a_f
         C_Lodosa_a_f
         C_Imperial_a_f
         Zgz_a_f
         Lerida_a_f
         Huesca_a_f
         Vitoria_a_f
         Bilbao_a_f
         Tarragona_a_f
         Abas_logro_a_f
         Abas_pampl_a_f /
*******************************************************************************
aapply(apply)    Agricultural water apply hm3
*******************************************************************************
         /
         Bardenas_a_f
         RRAA_a_f
         AyC_a_f
         AyC_Cataluya_a_f
         Urgel_a_f
         Jalon_a_f
         Ebro_Delta_a_f
         Rioja_Alta_a_f
         Zadorra_a_f
         C_Navarra_a_f
         C_Lodosa_a_f
         C_Imperial_a_f  /
*******************************************************************************
mapply(apply)    Urban water use apply hm3
*******************************************************************************
         /
         Zgz_a_f
         Lerida_a_f
         Huesca_a_f
         Vitoria_a_f
         Bilbao_a_f
         Tarragona_a_f
         Abas_logro_a_f
         Abas_pampl_a_f /
*******************************************************************************
returnc(i) Return canal hm3
*******************************************************************************
        /
         Bardenas_rc_f
         C_Monegros_rc_f
         C_Cinca_rc_f
         C_AyC_principal_rc_f
         C_AyC_enlace_rc_f
         C_Urgel_aux_rc_f
         C_Urgel_rc_f
         Ebro_Delta_rc_f
         Jalon_rc_f
         Rioja_Alta_rc_f
         Zadorra_rc_f
         C_Navarra_rc_f
         C_Lodosa_rc_f
         C_Imperial_rc_f

         Abas_Zgz_Barde_rc_f
         Abas_Zgz_imperial_rc_f
         Huesca_rc_f
         Lerida_rc_f
         Vitoria_rc_f
         Bilbao_rc_f
         Tarragona_rc_f
         Abas_logro_rc_f
         Abas_pampl_rc_f  /
*******************************************************************************
returnp(i)       Return from plot hm3
*******************************************************************************
         /
         Bardenas_rp_f
         RRAA_rp_f
         AyC_rp_f
         AyC_Cataluya_rp_f
         Urgel_rp_f
         Jalon_rp_f
         Ebro_Delta_rp_f
         Rioja_Alta_rp_f
         Zadorra_rp_f
         C_Navarra_rp_f
         C_Lodosa_rp_f
         C_Imperial_rp_f
         Zgz_rp_f
         Lerida_rp_f
         Huesca_rp_f
         Vitoria_rp_f
         Bilbao_rp_f
         Tarragona_rp_f
         Abas_logro_rp_f
         Abas_pampl_rp_f /
*******************************************************************************
areturnp(returnp) Agricultural return
*******************************************************************************
         /
         Bardenas_rp_f
         RRAA_rp_f
         AyC_rp_f
         AyC_Cataluya_rp_f
         Urgel_rp_f
         Jalon_rp_f
         Ebro_Delta_rp_f
         Rioja_Alta_rp_f
         Zadorra_rp_f
         C_Navarra_rp_f
         C_Lodosa_rp_f
         C_Imperial_rp_f /
********************************************************************************
mreturnp(returnp) Urban centre return
********************************************************************************
         /
         Zgz_rp_f
         Lerida_rp_f
         Huesca_rp_f
         Vitoria_rp_f
         Bilbao_rp_f
         Tarragona_rp_f
         Abas_logro_rp_f
         Abas_pampl_rp_f /

unmeasure(i)      Salidas y perdidas no medias
         /
         Bardenas_m_f
         Ebro_Zgz_m_f
         Mequinenza_m_f
         Ebro_Asco_m_f
         CincaBajo_m_f
         SegreBajo_m_f
         Ebro_tortosa_m_f
         Jalon_m_f
         EbroCabe_m_f
         Ebro_Mendavia_m_f
         Zadorra_m_f
         Aragon_Ebro_m_f
         Arga_Ebro_m_f
         Yesa_m_f
         Yesa_Aragon_m_f
         Ebro_Tudela_m_f /

********************************************************************************
river_ecological(i)  Nodes with ecological function
*********************************************************************************
         /
                  Afluentes_Rioja_v_f
                  Cinca2_v_f
                  CincaBajo_v_f
                  Ebro_Asco_v_f
                  Ebro_Mendavia_v_f
                  Ebro_Tortosa_v_f
                  Esera_v_f
                  Gallego_v_f
                  Gallego2_v_f
                  Irati_v_f
                  Itoiz_v_f
                  Jalon_Alto_v_f
                  Jalon_Bajo_v_f
                  Mequinenza_v_f
                  NogueraPal2_v_f
                  NogueraRib_v_f
                  NogueraRib2_v_f
                  Rioja_Alto_v_f
                  Segre_v_f
                  SegreBajo_v_f
                  Yesa_Aragon_v_f
                  Yesa_v_f
                  Zadorra_alto_v_f
                  Zadorra_Ebro_v_f
                  Bardenas_d_f
                  C_Monegros_d_f
                  C_Cinca_d_f
                  C_AyC_principal_d_f
                  C_AyC_enlace_d_f
                  C_Urgel_aux_d_f
                  C_Urgel_d_f
                  Ebro_Delta_d_f
                  Jalon_d_f
                  Rioja_Alta_d_f
                  Zadorra_d_f
                  C_Navarra_d_f
                  C_Lodosa_d_f
                  C_Imperial_d_f
/

********************************************************************************
*************************** END HYDROLOGY** ************************************
********************************************************************************

********************************************************************************
************************ CROPS *************************************************
********************************************************************************


********************************************************************************
j        Major crops cultivos
         /
         Alb    Apricot    Albaricoquero
         Acf    Artichoke  Alcachofa
         Alf    Alfalfa    Alfalfa
         Alm    Almond     Almendro
         Arr    Rice       Arroz
         Cbd    Barley     Cebada
         Cbo    Onion      Cebolla
         Cer    Cherry     Cerezo y Guindo
         Col    Cauliflower   Col y Repollo
         Esp    Asparagus  Esparrago
         Gir    Sunflower  Girasol
         Gui    Pea        Guisante Seco  Guisante Verde
         Maz    Corn        Maiz  Ma�z Forrajero
         Mct    Peach       Melocot�n
         Mdr    Tangerine   Mandarino
         Mzn    Apple       Manzano
         Nrj    Orange      Naranjo
         Oli    Olive       Olivar de aceituna aceite
         Pera   pear        Peral
         Pim    Pepper      Pimiento
         Tmt    Tomato      Tomate
         Trg    Wheat       Trigo
         Vnd    Vineyard    Vi�edo de  Uva Vino
         Jud    Green Beans Jud�a verde
         Pat    Potato      Patata
         Rml    Beetroot    Remolacha
         Hab    Beans       Haba Verde
         VndDO  Vineyard    Vino de la Rioja
         Brc    Broccoli    Brocoli
/

********************************************************************************

********************************************************************************
per(j)  Fruit trees Arboles
         /
         Alb        Albaricoquero
         Alm        Almendro
         Cer        Cerezo y Guindo
         Mct        Melocot�n
         Mdr        Mandarino
         Mzn        Manzano
         Nrj        Naranjo
         Oli        Olivar de aceituna aceite
         Pera       Peral
         Vnd        Vi�edo de  Uva Vino
         VndDO      Vino de la Rioja
/
********************************************************************************

herb(j)  Field crops  Cereal

/

         Arr        Arroz
         Cbd        Cebada
         Gir        Girasol
         Maz        Maiz  Ma�z Forrajero
         Trg        Trigo
         Rml        Remolacha

/


hort(j)  Vegetables
/
         Acf        Alcachofa
         Cbo        Cebolla
         Col        Col y Repollo
         Esp        Esparrago
         Gui        Guisante Seco  Guisante Verde
         Pim        Pimiento
         Tmt        Tomate
         Trg        Trigo
         Jud        Jud�a verde
         Pat        Patata
         Hab        Haba Verde
         Brc        Brocoli
/


********************************************************************************
no_per(j)  Crops and Vegetables
         /
         Acf        Alcachofa
         Alf        Alfalfa    Otras Gram�nneas Forrajeras    Vallico Forrajero
         Arr        Arroz
         Cbd        Cebada
         Cbo        Cebolla
         Col        Col y Repollo
         Esp        Esparrago
         Gir        Girasol
         Gui        Guisante Seco  Guisante Verde
         Maz        Maiz  Ma�z Forrajero
         Pim        Pimiento
         Tmt        Tomate
         Trg        Trigo
         Jud        Jud�a verde
         Pat        Patata
         Rml        Remolacha
         Hab        Haba Verde
         Brc        Brocoli
/
********************************************************************************


********************************************************************************
k        Tecnologia de riego
********************************************************************************
         /
         ind   Flood   Inundacion
         asp   Sprinkle   Aspersion
         got   Drip   Goteo
/
********************************************************************************


********************************************************************************
*                   Ecological sets
********************************************************************************

Ecological_river_flow  Ecological User representing a river reach
/
         Aragon_ebro_421_v_f
         Cinca_Bajo_441_v_f
         Ebro_reach_455_v_f
         Ebro_reach_463_v_f
         Gallego_426_v_f
         Irati_Itoiz_418_v_f
         Jalon_446_v_f
         Noguera_Ribagorzana_662_v_f
         Rioja_202_v_f
         Rioja_264_v_f
         Rioja_274_v_f
         Segre_428_v_f
         Segre_433_v_f
         Zadorra_406_v_f/

main_ecological_river_flow(Ecological_river_flow) Main Ecological user
         /
         Aragon_ebro_421_v_f
         Cinca_Bajo_441_v_f
         Ebro_reach_455_v_f
         Ebro_reach_463_v_f
         Gallego_426_v_f
         Irati_Itoiz_418_v_f
         Jalon_446_v_f
         Noguera_Ribagorzana_662_v_f
         Rioja_202_v_f
         Rioja_264_v_f
         Rioja_274_v_f
         Segre_428_v_f
         Segre_433_v_f
         Zadorra_406_v_f
         /


ecological_reach Ebro reach with enviromental study
/
        est_421
        est_441
        est_455
        est_463
        est_426
        est_418
        est_446
        est_662
        est_202
        est_264
        est_274
        est_428
        est_433
        est_406

/


********************************************************************************
***********************       SECCI�N 1.2          *****************************
*                         PARAMETERS                                           *
********************************************************************************
** Parameter                         Comentario
*          Bv_p(i,river)     Hydrologic Balance Map
*          Bd_p(i,divert)     Wet river table
*          Ba_p(i,apply)      Water applied by irrigation district
*          BBa_p(i,j,k)       Water applied by crop
*          Bmu_p(mapply, muse)     Water urban use and water urban apply relationnship
*          Brm_p(mapply, mreturnp)  Returns flows from urban use
*          source_p(inflow)        Water inflow in the basin
*          Yield_p(ause,j,k)    Observed yield by crop, irrigation technology and irrigation districti
*          Price(j)             Precio
*          Prod_cost_p(ause,j,k) Producction cost
*          pwater_np(ause,k)   Water price
*          Land_tot_p(ause,j)  Total cropland
*          pct_crops(ause,j,k)  Share of cropland by irrigation district
*          Land_p(ause,j,k)     Cropland by irrigation district
*          Landuse_p(ause,j,k) Cropaland by irigation district (Boolean 0,1)
*          tot_Land(ause)      Total land by irrigation district
*          Land_k_p(ause,k)    Total Land by irrigation technology and irrigation district
*          Labour_p(j)          Labour
*          Rev_ha_p (ause,j,k,p)           Netrevenue by crop
*          Cost_water_has_p(ause,j,k,p)    Water cost
*          Cost_nonwater_has_p(ause,j,k)    No Water cost
*          Netrev_ha_p(ause,j,k,p)         Net reveneu
*          B0_p(ause,j,k)           Intercept of yield function
*          B1_p(ause,j,k)           Slope of the yield function
*          Obsyield_p(ause,j,k)     Observerd yiedk

********************************************************************************
* Identity matrix
********************************************************************************
Parameters
         ID_ua    (ause,aapply)  From apply to use  (use is the main variable)
         ID_ur    (ause,areturnp) From use to returnm plot ;
         ID_ua   (ause,  aapply  ) $ (ord(ause) eq ord(aapply  )) = 1;
         ID_ur   (ause,  areturnp) $ (ord(ause) eq ord(areturnp)) = 1;


Parameter
ID_eu   (ecological_reach, Ecological_river_flow)  Conexion between ecological_reach and Ecological_river_flow
         /
          est_421.Aragon_ebro_421_v_f             1
          est_441.Cinca_Bajo_441_v_f              1
          est_455.Ebro_reach_455_v_f              1
          est_463.Ebro_reach_463_v_f              1
          est_426.Gallego_426_v_f                 1
          est_418.Irati_Itoiz_418_v_f             1
          est_446.Jalon_446_v_f                   1
          est_662.Noguera_Ribagorzana_662_v_f     1
          est_202.Rioja_202_v_f                   1
          est_264.Rioja_264_v_f                   1
          est_274.Rioja_274_v_f                   1
          est_428.Segre_428_v_f                   1
          est_433.Segre_433_v_f                   1
          est_406.Zadorra_406_v_f                 1/
;


*******************************************************************************
** ALIAS
********************************************************************************
ALIAS (i,ip);
ALIAS (river,riverp);
ALIAS (divert, divertp);
ALIAS (apply, applyp);
********************************************************************************


********************************************************************************
**************      Hydrological maps  ****************
********************************************************************************
*  Several 'maps' below summarize the basin's geometry by relative location:
*  water sources, mainstems, tributaries, outflow nodes, gauges, use nodes,
*  return flow nodes, reservoirs. Other additions could be cities, wetlands...
*  Basin geometry is summarized through judicious use of numbers 1, -1, and 0 (blank)

**************************************************************************************
*  Map #1:

*  Each column in map below is a streamgage.  Each row is a source or use of water.
*  Flow at ea gage (column) is directly influenced by at least 1 upstream row.
*  SOURCE adds to column flow              (+1)
*  USE deplete from column flow            (-1)
*  BLANK has no effect on column flow      (  )
*  So map accounts for all upstream sources (supplies) and uses (demands) in basin

*  Map is used to produce coefficients in equations below to define:
*  X(river) = Bhv * X(inflow) + Bvv * X(river)   + Bdv * X(divert)
*           + Brv * X(return)
*
*  These B coefficient matrices are stacked below into a single matrix, named Bv
*  to allow for easy extraction

**************************************************************************************


Table Bv_p(i,river)         Hydrologic Balance Map
**********************Headflows **********************************************************************************************************************************************************************************************************************************************************************************************************************************************************************************************************************************************************************************************************************************************************************************************************************************************************************************************************************************************************************************************************************************************************************************************************************************************************************************************************************************************************************
                             EbroCabe_v_f        Bardenas_v_f        Bardenas2_v_f        Ebro_Arb_v_f        Ebro_Zgz_v_f        Gallego_v_f        Gallego2_v_f        Mequinenza_v_f                Cinca_v_f        Cinca2_v_f        Esera_v_f                          CincaBajo_v_f                NogueraRib_v_f        NogueraRib2_v_f        NogueraPal_v_f        NogueraPal2_v_f        Segre_v_f                          SegreBajo_v_f                CincaSegre_v_f        Ebro_Asco_v_f      Ebro_Tortosa_v_f       Ebro_Desembocadura_v_f         Jalon_Alto_v_f        Jalon_Bajo_v_f        Ebro_Palazuelos_v_f     Ebro_Mendavia_v_f      Bayas_Otros_v_f    Zadorra_Ebro_v_f        Afluentes_Rioja_v_f        Rioja_Alto_v_f      Zadorra_alto_v_f       Arga_v_f        Arga_Ebro_v_f        Itoiz_v_f     Irati_v_f    Aragon_Ebro_v_f   Aragon_Alto_v_f    Yesa_v_f     Yesa_Aragon_v_f      Aragon_otros_aflu_v_f       Irati_aflu_v_f          Ebro_Tudela_v_f         Ega_v_f                Aflu_Zgz_Mequi_v_f       Aflu_Mequi_Asco_v_f           Aflu_Arba_Zgz_v_f            Alcanadre_Vero_v_f
Ebro_h_f                                                                                                                                                                                                                                                                                                                                                                                                                                                                                                                                                                                                                1
Bardenas_h_f                                          1
Aflu_Arba_Zgz_h_f                                                                                                                                                                                                                                                                                                                                                                                                                                                                                                                                                                                                                                                                                                                                                                                                                                                                                                                                                                                                                                                                        1
Gallego_h_f                                                                                                                            1
Cinca_h_f                                                                                                                                                                                                  1
Alcanadre_Vero_h_f                                                                                                                                                                                                                                                                                                                                                                                                                                                                                                                                                                                                                                                                                                                                                                                                                                                                                                                                                                                                                                                                                                     1
Esera_h_f                                                                                                                                                                                                                                    1
NogueraRib_h_f                                                                                                                                                                                                                                                                                                  1
NogueraPal_h_f                                                                                                                                                                                                                                                                                                                                                1
Segre_h_h                                                                                                                                                                                                                                                                                                                                                                                                1
Aflu_Zgz_Mequi_h_f                                                                                                                                                                                                                                                                                                                                                                                                                                                                                                                                                                                                                                                                                                                                                                                                                                                                                                                                                                                                                 1
Aflu_Mequi_Asco_h_f                                                                                                                                                                                                                                                                                                                                                                                                                                                                                                                                                                                                                                                                                                                                                                                                                                                                                                                                                                                                                                          1
Jalon_h_f                                                                                                                                                                                                                                                                                                                                                                                                                                                                                                                                                                  1
Bayas_Otros_h_f                                                                                                                                                                                                                                                                                                                                                                                                                                                                                                                                                                                                                                                       1
Zadorra_h_f                                                                                                                                                                                                                                                                                                                                                                                                                                                                                                                                                                                                                                                                                                                                                    1
Afluentes_Rioja_h_f                                                                                                                                                                                                                                                                                                                                                                                                                                                                                                                                                                                                                                                                                                                       1
Arga_h_f                                                                                                                                                                                                                                                                                                                                                                                                                                                                                                                                                                                                                                                                                                                                                                          1
Irati_h_f                                                                                                                                                                                                                                                                                                                                                                                                                                                                                                                                                                                                                                                                                                                                                                                                               1
Irati_aflu_h_f                                                                                                                                                                                                                                                                                                                                                                                                                                                                                                                                                                                                                                                                                                                                                                                                                                                                                                                                           1
Aragon_h_f                                                                                                                                                                                                                                                                                                                                                                                                                                                                                                                                                                                                                                                                                                                                                                                                                                                            1
Aragon_otros_aflu_h_f                                                                                                                                                                                                                                                                                                                                                                                                                                                                                                                                                                                                                                                                                                                                                                                                                                                                                                        1
Ega_h_f                                                                                                                                                                                                                                                                                                                                                                                                                                                                                                                                                                                                                                                                                                                                                                                                                                                                                                                                                                                             1
*-------------------River gauge nodes        -----------------------------------------------------------------------------------------------------------------------------------------------------------------------------------------------------------------------------------------------------------------------------------------------------------------------------------------------------------------------------------------------------------------------------------------------------------------------------------------------------------------------------------------------------------------------------------------------------------------------------------------------------------------------------------------------------------------------------------------------------------------------------------------------------------------------------------------------------------------------------------------------------------------------------------------------------------------------------------------------------------------------------------------------------------------------------------
*                            EbroCabe_v_f        Bardenas_v_f        Bardenas2_v_f        Ebro_Arb_v_f        Ebro_Zgz_v_f        Gallego_v_f        Gallego2_v_f        Mequinenza_v_f                Cinca_v_f        Cinca2_v_f        Esera_v_f                          CincaBajo_v_f                NogueraRib_v_f        NogueraRib2_v_f        NogueraPal_v_f        NogueraPal2_v_f        Segre_v_f                          SegreBajo_v_f                CincaSegre_v_f        Ebro_Asco_v_f      Ebro_Tortosa_v_f       Ebro_Desembocadura_v_f         Jalon_Alto_v_f        Jalon_Bajo_v_f        Ebro_Palazuelos_v_f     Ebro_Mendavia_v_f      Bayas_Otros_v_f    Zadorra_Ebro_v_f        Afluentes_Rioja_v_f        Rioja_Alto_v_f     Zadorra_alto_v_f       Arga_v_f        Arga_Ebro_v_f        Itoiz_v_f     Irati_v_f    Aragon_Ebro_v_f   Aragon_Alto_v_f    Yesa_v_f     Yesa_Aragon_v_f      Aragon_otros_aflu_v_f       Irati_aflu_v_f          Ebro_Tudela_v_f         Ega_v_f              Aflu_Zgz_Mequi_v_f       Aflu_Mequi_Asco_v_f             Aflu_Arba_Zgz_v_f             Alcanadre_Vero_h_f
EbroCabe_v_f                                                                                                                                                                                                                                                                                                                                                                                                                                                                                                                                                                                                                                                                                                                                                                                                                                                                                                                                                                     1.1733
Bardenas_v_f                                                                2.6
Bardenas2_v_f                                                                                  1
Ebro_Arb_v_f                                                                                                       0.8839
Aflu_Arba_Zgz_v_f                                                                                                    1
Ebro_Zgz_v_f                                                                                                                                                                   0.8355
Gallego_v_f                                                                                                                                                1
Gallego2_v_f                                                                                                                                                                   1
Mequinenza_v_f                                                                                                                                                                                                                                                                                                                                                                                                                                                                                1.0404

Cinca_v_f                                                                                                                                                                                                                   1
Cinca2_v_f                                                                                                                                                                                                                                                                         0.926
Esera_v_f                                                                                                                                                                                                                                                                          0.926
Alcanadre_Vero_v_f                                                                                                                                                                                                                                                                 1
CincaBajo_v_f                                                                                                                                                                                                                                                                                                                                                                                                                                                             1

NogueraRib_v_f                                                                                                                                                                                                                                                                                                                            1
NogueraRib2_v_f                                                                                                                                                                                                                                                                                                                                                                                                                               0.936
NogueraPal_v_f                                                                                                                                                                                                                                                                                                                                                                       1
NogueraPal2_v_f                                                                                                                                                                                                                                                                                                                                                                                                                               0.936
Segre_v_f                                                                                                                                                                                                                                                                                                                                                                                                                                     0.936
SegreBajo_v_f                                                                                                                                                                                                                                                                                                                                                                                                                                                             1

CincaSegre_v_f                                                                                                                                                                                                                                                                                                                                                                                                                                                                                 1.0404
Ebro_Asco_v_f                                                                                                                                                                                                                                                                                                                                                                                                                                                                                                         0.9356
Ebro_Tortosa_v_f                                                                                                                                                                                                                                                                                                                                                                                                                                                                                                                                1
Ebro_Desembocadura_v_f

Jalon_Alto_v_f                                                                                                                                                                                                                                                                                                                                                                                                                                                                                                                                                                                0.82
Jalon_Bajo_v_f                                                                                                       1

Ebro_Palazuelos_v_f                                                                                                                                                                                                                                                                                                                                                                                                                                                                                                                                                                                                                           1.2269
Ebro_Mendavia_v_f                   1.0545
Bayas_Otros_v_f                                                                                                                                                                                                                                                                                                                                                                                                                                                                                                                                                                                                                               1.3269
Zadorra_Ebro_v_f                                                                                                                                                                                                                                                                                                                                                                                                                                                                                                                                                                                                                              1.4269
Afluentes_Rioja_v_f                                                                                                                                                                                                                                                                                                                                                                                                                                                                                                                                                                                                                           1.3269
Rioja_Alto_v_f                                                                                                                                                                                                                                                                                                                                                                                                                                                                                                                                                                                                                                                                                                    1
Zadorra_alto_v_f                                                                                                                                                                                                                                                                                                                                                                                                                                                                                                                                                                                                                                                                         0.731
Arga_v_f                                                                                                                                                                                                                                                                                                                                                                                                                                                                                                                                                                                                                                                                                                                                                                                             1.093
Arga_Ebro_v_f                       1.1172
Itoiz_v_f                                                                                                                                                                                                                                                                                                                                                                                                                                                                                                                                                                                                                                                                                                                                                                                                                            1
Irati_v_f                                                                                                                                                                                                                                                                                                                                                                                                                                                                                                                                                                                                                                                                                                                                                                                                                                          0.678
Irati_aflu_v_f                                                                                                                                                                                                                                                                                                                                                                                                                                                                                                                                                                                                                                                                                                                                                                                                                       1
Aragon_Ebro_v_f                     1.1842
Aragon_Alto_v_f                                                                                                                                                                                                                                                                                                                                                                                                                                                                                                                                                                                                                                                                                                                                                                                                                                                                         1.154
Yesa_v_f                                                                                                                                                                                                                                                                                                                                                                                                                                                                                                                                                                                                                                                                                                                                                                                                                                                                                              0.942
Yesa_Aragon_v_f                                                                                                                                                                                                                                                                                                                                                                                                                                                                                                                                                                                                                                                                                                                                                                                                                                     0.578
Aragon_otros_aflu_v_f                                                                                                                                                                                                                                                                                                                                                                                                                                                                                                                                                                                                                                                                                                                                                                                                                                1
Ebro_Tudela_v_f                                                                                1
Ega_v_f                             1.4682


Aflu_Zgz_Mequi_v_f                                                                                                                                                             1
Aflu_Mequi_Asco_v_f                                                                                                                                                                                                                                                                                                                                                                                                                                                                            1


*---------  -Diversions --------Diversions------------Diversions--------Diversions--------Diversions---------Diversions--------------------------------------------------------------------------------------------------------------------------------------------------------------------------------------------------------------------------------------------------------------------------------------------------------------------------------------------------------------------------------------------------------*----------------------------------------------------------------------------------------------------------------------------------------------------------------------------------------------------------------------------------------------------------------------------------------------------------------------------------------------------------------------------------------------------------------------------------------------------------------------------------------------------------------------------------------------------------------------------------------
*                            EbroCabe_v_f        Bardenas_v_f        Bardenas2_v_f        Ebro_Arb_v_f        Ebro_Zgz_v_f        Gallego_v_f        Gallego2_v_f        Mequinenza_v_f                Cinca_v_f        Cinca2_v_f        Esera_v_f                          CincaBajo_v_f                NogueraRib_v_f        NogueraRib2_v_f        NogueraPal_v_f        NogueraPal2_v_f        Segre_v_f                          SegreBajo_v_f                CincaSegre_v_f        Ebro_Asco_v_f      Ebro_Tortosa_v_f       Ebro_Desembocadura_v_f         Jalon_Alto_v_f        Jalon_Bajo_v_f        Ebro_Palazuelos_v_f     Ebro_Mendavia_v_f      Bayas_Otros_v_f    Zadorra_Ebro_v_f        Afluentes_Rioja_v_f        Rioja_Alto_v_f     Zadorra_alto_v_f       Arga_v_f        Arga_Ebro_v_f        Itoiz_v_f     Irati_v_f     Aragon_Ebro_v_f   Aragon_Alto_v_f    Yesa_v_f     Yesa_Aragon_v_f      Aragon_otros_aflu_v_f       Irati_aflu_v_f          Ebro_Tudela_v_f        Ega_v_f              Aflu_Zgz_Mequi_v_f       Aflu_Mequi_Asco_v_f             Aflu_Arba_Zgz_v_f
Bardenas_d_f                                                                                                                                                                                                                                                                                                                                                                                                                                                                                                                                                                                                                                                                                                                                                                                                                                                                                            -1
C_Monegros_d_f                                                                                                                                               -1
C_Cinca_d_f                                                                                                                                                                                                                -1
C_AyC_principal_d_f                                                                                                                                                                                                                                                               -1
C_AyC_enlace_d_f                                                                                                                                                                                                                                                                                                                        -1
C_Urgel_aux_d_f                                                                                                                                                                                                                                                                                                                                                                      -1
C_Urgel_d_f                                                                                                                                                                                                                                                                                                                                                                                                                                  -1
Ebro_Delta_d_f                                                                                                                                                                                                                                                                                                                                                                                                                                                                                                        -1
Ebro_Delta_sea_d_f                                                                                                                                                                                                                                                                                                                                                                                                                                                                                                    -1
Abas_Zgz_Barde_d_f                                                                           -1
Abas_Zgz_imperial_d_f                                                                        -1
Huesca_d_f                                                                                                                                                                                                                                                                        -1
Lerida_d_f                                                                                                                                                                                                                                                                                                                                                                                                                                    -1
Jalon_d_f                                                                                                                                                                                                                                                                                                                                                                                                                                                                                                                                                                                        -1
Rioja_Alta_d_f                                                                                                                                                                                                                                                                                                                                                                                                                                                                                                                                                                                                                                                                                                      -1
Zadorra_d_f                                                                                                                                                                                                                                                                                                                                                                                                                                                                                                                                                                                                                                                                             -1
C_Navarra_d_f                                                                                                                                                                                                                                                                                                                                                                                                                                                                                                                                                                                                                                                                                                                                                                                                                        -1
C_Lodosa_d_f                     -1
C_Imperial_d_f                                                                              -1
Vitoria_d_f                                                                                                                                                                                                                                                                                                                                                                                                                                                                                                                                                                                                                                                                             -1
Bilbao_d_f
Tarragona_d_f                                                                                                                                                                                                                                                                                                                                                                                                                                                                                                                                  -1
Abas_logro_d_f                                                                                                                                                                                                                                                                                                                                                                                                                                                                                                                                                                                                                                                                                                      -1
Abas_pampl_d_f
*--------------------Return canal --------------------------------------------------------------------------------------------------------------------------------------------------------------------------------------------------------------------------------------------------------------------------------------------------------------------------------------------------------------------------------------------------------------------------------------------------------------------*------------------------------------------------------------------------------------------------------------------------------------------------------------------------------------------------------------------------------------------------------------------------------------------------------------------------------------------------------------------------------------------------------------------------------------------------------------------------------------------------------------------------------------------------------------------------------------------
*                            EbroCabe_v_f        Bardenas_v_f        Bardenas2_v_f        Ebro_Arb_v_f        Ebro_Zgz_v_f        Gallego_v_f        Gallego2_v_f        Mequinenza_v_f                Cinca_v_f        Cinca2_v_f        Esera_v_f                          CincaBajo_v_f                NogueraRib_v_f        NogueraRib2_v_f        NogueraPal_v_f        NogueraPal2_v_f        Segre_v_f                          SegreBajo_v_f                CincaSegre_v_f        Ebro_Asco_v_f      Ebro_Tortosa_v_f       Ebro_Desembocadura_v_f         Jalon_Alto_v_f        Jalon_Bajo_v_f        Ebro_Palazuelos_v_f     Ebro_Mendavia_v_f      Bayas_Otros_v_f    Zadorra_Ebro_v_f        Afluentes_Rioja_v_f      Rioja_Alto_v_f       Zadorra_alto_v_f       Arga_v_f        Arga_Ebro_v_f        Itoiz_v_f     Irati_v_f     Aragon_Ebro_v_f   Aragon_Alto_v_f    Yesa_v_f     Yesa_Aragon_v_f      Aragon_otros_aflu_v_f       Irati_aflu_v_f          Ebro_Tudela_v_f        Ega_v_f              Aflu_Zgz_Mequi_v_f       Aflu_Mequi_Asco_v_f             Aflu_Arba_Zgz_v_f
Bardenas_rc_f                                                                                                                                                                                                                                                                                                                                                                                                                                                                                                                                                                                                                                                                                                                                                                                                                                                                                            1
C_Monegros_rc_f                                                                                                                                               1
C_Cinca_rc_f                                                                                                                                                                                                                    1
C_AyC_principal_rc_f                                                                                                                                                                                                                                                              1
C_AyC_enlace_rc_f                                                                                                                                                                                                                                                                                                                        1
C_Urgel_aux_rc_f                                                                                                                                                                                                                                                                                                                                                                      1
C_Urgel_rc_f                                                                                                                                                                                                                                                                                                                                                                                                                                  1
Ebro_Delta_rc_f                                                                                                                                                                                                                                                                                                                                                                                                                                                                                                                                 1
Ebro_Delta_sea_rc_f                                                                                                                                                                                                                                                                                                                                                                                                                                                                                                                             1
Abas_Zgz_Barde_rc_f                                                                             1
Abas_Zgz_imperial_rc_f                                                                          1
Huesca_rc_f                                                                                                                                                                                                                                                                       1
Lerida_rc_f                                                                                                                                                                                                                                                                                                                                                                                                                                   1
Jalon_rc_f                                                                                                                                                                                                                                                                                                                                                                                                                                                                                                                                                                                        1
Rioja_Alta_rc_f                                                                                                                                                                                                                                                                                                                                                                                                                                                                                                                                                                                                                                                                                                       1
Zadorra_rc_f                                                                                                                                                                                                                                                                                                                                                                                                                                                                                                                                                                                                                                                                           1
C_Navarra_rc_f                                                                                                                                                                                                                                                                                                                                                                                                                                                                                                                                                                                                                                                                                                                                                                                                                         1
C_Lodosa_rc_f                                                                                                       1
C_Imperial_rc_f                                                                                                                                                                1
Vitoria_rc_f                                                                                                                                                                                                                                                                                                                                                                                                                                                                                                                                                                                                                                                                           1
Bilbao_rc_f                                                                                                                                                                                                                                                                                                                                                                                                                                                                                                                                                                                                                                                                            1
Tarragona_rc_f                                                                                                                                                                                                                                                                                                                                                                                                                                                                                                                                 1
Abas_logro_rc_f                                                                                                                                                                                                                                                                                                                                                                                                                                                                                                                                                                                                                                                                                                       1
Abas_pampl_rc_f
*-------------------Return plot-----------------------------------------------------------------------------------------------------------------------------------------------------------------------------------------------------------------------------------------------------------------------------------------------------------------------------------------------------------------------------------------------------------------------------------------------------------------*-------------------------------------------------------------------------------------------------------------------------------------------------------------------------------------------------------------------------------------------------------------------------------------------------------------------------------------------------------------------------------------------------------------------------------------------------------------------------------------------------------------------------------------------------------------------------------------------
*                            EbroCabe_v_f        Bardenas_v_f        Bardenas2_v_f        Ebro_Arb_v_f        Ebro_Zgz_v_f        Gallego_v_f        Gallego2_v_f        Mequinenza_v_f                Cinca_v_f        Cinca2_v_f        Esera_v_f                          CincaBajo_v_f                NogueraRib_v_f        NogueraRib2_v_f        NogueraPal_v_f        NogueraPal2_v_f        Segre_v_f                          SegreBajo_v_f                CincaSegre_v_f        Ebro_Asco_v_f      Ebro_Tortosa_v_f       Ebro_Desembocadura_v_f         Jalon_Alto_v_f        Jalon_Bajo_v_f        Ebro_Palazuelos_v_f     Ebro_Mendavia_v_f      Bayas_Otros_v_f    Zadorra_Ebro_v_f        Afluentes_Rioja_v_f      Rioja_Alto_v_f      Zadorra_alto_v_f       Arga_v_f        Arga_Ebro_v_f        Itoiz_v_f     Irati_v_f      Aragon_Ebro_v_f   Aragon_Alto_v_f    Yesa_v_f     Yesa_Aragon_v_f      Aragon_otros_aflu_v_f       Irati_aflu_v_f          Ebro_Tudela_v_f        Ega_v_f              Aflu_Zgz_Mequi_v_f       Aflu_Mequi_Asco_v_f             Aflu_Arba_Zgz_v_f
Bardenas_rp_f                                                                1
Zgz_rp_f                                                                                                                                                                        1
RRAA_rp_f                                                                                                                                                                                                                                                                         1
AyC_rp_f                                                                                                                                                                                                                                                                          1
AyC_Cataluya_rp_f                                                                                                                                                                                                                                                                 1
Urgel_rp_f                                                                                                                                                                                                                                                                                                                                                                                                                                    1
Lerida_rp_f
Huesca_rp_f                                                                                                                                                                                                                                                                       1
Jalon_rp_f                                                                                                                                                                                                                                                                                                                                                                                                                                                                                                                                                                                        1
Ebro_Delta_rp_f                                                                                                                                                                                                                                                                                                                                                                                                                                                                                                                                 1
Rioja_Alta_rp_f                                                                                                                                                                                                                                                                                                                                                                                                                                                                                                                                                                                                                                                                                                         1
Zadorra_rp_f                                                                                                                                                                                                                                                                                                                                                                                                                                                                                                                                                                                                                                                                           1
C_Navarra_rp_f                                                                                                                                                                                                                                                                                                                                                                                                                                                                                                                                                                                                                                                                                                                                                                                      1
C_Lodosa_rp_f                                                                                                       1
C_Imperial_rp_f                                                                                                                                                                 1
Vitoria_rp_f                                                                                                                                                                                                                                                                                                                                                                                                                                                                                                                                                                                                                                                                           1
Bilbao_rp_f                                                                                                                                                                                                                                                                                                                                                                                                                                                                                                                                                                                                                                                                            1
Tarragona_rp_f                                                                                                                                                                                                                                                                                                                                                                                                                                                                                                                                  1
Abas_logro_rp_f                                                                                                                                                                                                                                                                                                                                                                                                                                                                                                                                                                                                                                                                                                          1
Abas_pampl_rp_f
*----------------Unmeausere------------------------------------------------------------------------------------------------------------------------------------------------------------------------------------------------------------------------------------------------------------------------------------------------------------------------------------------------------------------------------------------------------------------------------------------------------------*---------------------------------------------------------------------------------------------------------------------------------------------------------------------------------------------------------------------------------------------------------------------------------------------------------------------------------------------------------------------------------------------------------------------------------------------------------------------------------------------------------------------------------------------------------------------------------------------
*                            EbroCabe_v_f        Bardenas_v_f        Bardenas2_v_f        Ebro_Arb_v_f        Ebro_Zgz_v_f        Gallego_v_f        Gallego2_v_f        Mequinenza_v_f                Cinca_v_f        Cinca2_v_f        Esera_v_f                          CincaBajo_v_f                NogueraRib_v_f        NogueraRib2_v_f        NogueraPal_v_f        NogueraPal2_v_f        Segre_v_f                          SegreBajo_v_f                CincaSegre_v_f        Ebro_Asco_v_f      Ebro_Tortosa_v_f       Ebro_Desembocadura_v_f         Jalon_Alto_v_f        Jalon_Bajo_v_f        Ebro_Palazuelos_v_f     Ebro_Mendavia_v_f      Bayas_Otros_v_f    Zadorra_Ebro_v_f        Afluentes_Rioja_v_f     Rioja_Alto_v_f       Zadorra_alto_v_f       Arga_v_f        Arga_Ebro_v_f        Itoiz_v_f     Irati_v_f      Aragon_Ebro_v_f   Aragon_Alto_v_f    Yesa_v_f     Yesa_Aragon_v_f      Aragon_otros_aflu_v_f       Irati_aflu_v_f          Ebro_Tudela_v_f        Ega_v_f              Aflu_Zgz_Mequi_v_f       Aflu_Mequi_Asco_v_f             Aflu_Arba_Zgz_v_f
Bardenas_m_f                                                                -1
Ebro_Zgz_m_f                                                                                                       -1
Mequinenza_m_f                                                                                                                                                                 -1
Ebro_Asco_m_f                                                                                                                                                                                                                                                                                                                                                                                                                                                                                 -1
CincaBajo_m_f                                                                                                                                                                                                                                                                    -1
SegreBajo_m_f                                                                                                                                                                                                                                                                                                                                                                                                                               -1
Ebro_tortosa_m_f                                                                                                                                                                                                                                                                                                                                                                                                                                                                                                       -1
Jalon_m_f                                                                                                                                                                                                                                                                                                                                                                                                                                                                                                                                                                                        -1

Ebro_Mendavia_m_f                                                                                                                                                                                                                                                                                                                                                                                                                                                                                                                                                                                                                               -1
EbroCabe_m_f                    -1
Zadorra_m_f                                                                                                                                                                                                                                                                                                                                                                                                                                                                                                                                                                                                                                                                            -1
Aragon_Ebro_m_f                                                                                                                                                                                                                                                                                                                                                                                                                                                                                                                                                                                                                                                                                                                                                                                                                                        -1
Arga_Ebro_m_f                                                                                                                                                                                                                                                                                                                                                                                                                                                                                                                                                                                                                                                                                                                                                                                        -1
Yesa_m_f                                                                                                                                                                                                                                                                                                                                                                                                                                                                                                                                                                                                                                                                                                                                                                                                                                                                                -1
Yesa_Aragon_m_f                                                                                                                                                                                                                                                                                                                                                                                                                                                                                                                                                                                                                                                                                                                                                                                                                                                                                         -1
Ebro_Tudela_m_f                                                                                                                                                                                                                                                                                                                                                                                                                                                                                                                                                                                                                                                                                                                                                                                                                                                                                                                                                                 -1
;

****************************************************************************************************************************************************************************************************************************************************************************************************************************************************************************************************************************************************************************************************************************************************************************************************************************************************************************************************************************************************************************************************************************************************************************************************************************************************************************************************************************************************************************************************
* Enforces nonnegative flows at each use node (wet river)
* water sources or uses are rows.  Diversion nodes are columns.
* For any column, diversion < summed supplies from upstream sources (rows)
* e.g. SLV (Colorado) ag use < flows from RG and Conejos headwater sources

* X(divert) < Bhd * X(inflow) + Brd * X(river)  + Bdd * X(divert) +
*             Brd * X(return) + Bgd * X(gwflow) + BLd * X(rel)

* These B coefficient matrices are stacked below as the matrix, Bd

Table Bd_p(i,divert)         Rio humedo
****************************   Column Heads are River diversions    **********************************************************************************************************************************************************************************************************************************************************
************************************************************************************************************************************************************************************************************************************************************************************************************************************************************************************************************************************************************************
                              Bardenas_d_f        C_Monegros_d_f        C_Cinca_d_f        C_AyC_principal_d_f        C_AyC_enlace_d_f        C_Urgel_aux_d_f        C_Urgel_d_f        Abas_Zgz_Barde_d_f        Abas_Zgz_imperial_d_f        Huesca_d_f        Lerida_d_f          Ebro_Delta_d_f         Jalon_d_f    Rioja_Alta_d_f    Zadorra_d_f   C_Navarra_d_f   C_Lodosa_d_f     C_Imperial_d_f     Vitoria_d_f   Bilbao_d_f    Tarragona_d_f   Abas_logro_d_f   Abas_pampl_d_f         Ebro_Delta_sea_d_f


Ebro_Tudela_v_f                                                                                                                                                                                                                1                                                                                                                                                                  1
Yesa_v_f                            1
Bardenas2_v_f                                                                                                                                                                                     1
Gallego_v_f                                             1
Esera_v_f                                                                                           1
Cinca_v_f                                                                     1
Cinca2_v_f                                                                                                                                                                                                                                          1

NogueraRib_v_f                                                                                                                  1
NogueraRib2_v_f                                                                                                                                                                                                                                                       1
NogueraPal_v_f                                                                                                                                        1
Segre_v_f                                                                                                                                                                  1
Ebro_Asco_v_f                                                                                                                                                                                                                                                                               1                                                                                                                                                                                                           1

Jalon_Alto_v_f                                                                                                                                                                                                                                                                                                   1
Rioja_Alto_v_f                                                                                                                                                                                                                                                                                                                  1                                                                                                                                 1
Zadorra_alto_v_f                                                                                                                                                                                                                                                                                                                                1                                                                1             1
Itoiz_v_f                                                                                                                                                                                                                                                                                                                                                      1
Ebro_Mendavia_v_f                                                                                                                                                                                                                                                                                                                                                            1
Ebro_Tortosa_v_f                                                                                                                                                                                                                                                                                                                                                                                                                              1
Arga_v_f                                                                                                                                                                                                                                                                                                                                                                                                                                                                           1
*                             Bardenas_d_f        C_Monegros_d_f        C_Cinca_d_f        C_AyC_principal_d_f        C_AyC_enlace_d_f        C_Urgel_aux_d_f        C_Urgel_d_f        Abas_Zgz_Barde_d_f        Abas_Zgz_imperial_d_f        Huesca_d_f        Lerida_d_f          Ebro_Delta_d_f         Jalon_d_f    Rioja_Alta_d_f    Zadorra_d_f   C_Navarra_d_f   C_Lodosa_d_f     C_Imperial_d_f     Vitoria_d_f   Bilbao_d_f    Tarragona_d_f
************************************************************************************************************************************************************************************************************************************************************************************************************************************************************************************************************************************************************************
Zadorra_d_f                                                                                                                                                                                                                                                                                                                                                                                                      -1            -1
Vitoria_d_f                                                                                                                                                                                                                                                                                                                                     -1                                                                             -1
Bilbao_d_f                                                                                                                                                                                                                                                                                                                                      -1                                                               -1
Abas_logro_d_f                                                                                                                                                                                                                                                                                                                   -1
Rioja_Alta_d_f                                                                                                                                                                                                                                                                                                                                                                                                                                                     -1
Ebro_Delta_d_f                                                                                                                                                                                                                                                                                                                                                                                                                                                                                          -1
Ebro_Delta_sea_d_f                                                                                                                                                                                                                                                                          -1
;
********************************************************************************
* Losses from canal diversion
* X_rc = Bnd_p*X_d
* X_nd = Bnd_p*X_d
********************************************************************************
Table Bnd_p(i,divert)
****************************   Column Heads are River diversions    *********************************************************************************************************************************************************************************************************************************************************************************************************************************************************************************************************************************
                         Bardenas_d_f        C_Monegros_d_f        C_Cinca_d_f        C_AyC_principal_d_f        C_AyC_enlace_d_f        C_Urgel_aux_d_f        C_Urgel_d_f        Abas_Zgz_Barde_d_f        Abas_Zgz_imperial_d_f        Huesca_d_f        Lerida_d_f               Ebro_Delta_d_f            Jalon_d_f       Rioja_Alta_d_f      Zadorra_d_f   C_Navarra_d_f   C_Lodosa_d_f    C_Imperial_d_f       Vitoria_d_f     Bilbao_d_f   Tarragona_d_f    Abas_logro_d_f   Abas_pampl_d_f      Ebro_Delta_sea_d_f

Bardenas_rc_f                0.30
C_Monegros_rc_f                                   0.20
C_Cinca_rc_f                                                          0.20
C_AyC_principal_rc_f                                                                           0.20
C_AyC_enlace_rc_f                                                                                                     0.20
C_Urgel_aux_rc_f                                                                                                                               0.30
C_Urgel_rc_f                                                                                                                                                        0.30
Abas_Zgz_Barde_rc_f                                                                                                                                                                        0.0
Abas_Zgz_imperial_rc_f                                                                                                                                                                                                  0.0
Huesca_rc_f                                                                                                                                                                                                                                     0.0
Lerida_rc_f                                                                                                                                                                                                                                                      0.0
Ebro_Delta_rc_f                                                                                                                                                                                                                                                                          0.30
Ebro_Delta_sea_rc_f                                                                                                                                                                                                                                                                                                                                                                                                                                                                                                1

Jalon_rc_f                                                                                                                                                                                                                                                                                                         0.10
Rioja_Alta_rc_f                                                                                                                                                                                                                                                                                                                     0.20
Zadorra_rc_f                                                                                                                                                                                                                                                                                                                                           0.20
C_Navarra_rc_f                                                                                                                                                                                                                                                                                                                                                        0.30
C_Lodosa_rc_f                                                                                                                                                                                                                                                                                                                                                                         0.20
C_Imperial_rc_f                                                                                                                                                                                                                                                                                                                                                                                      0.30
Vitoria_rc_f                                                                                                                                                                                                                                                                                                                                                                                                              0
Bilbao_rc_f                                                                                                                                                                                                                                                                                                                                                                                                                                  0
Tarragona_rc_f                                                                                                                                                                                                                                                                                                                                                                                                                                            0
Abas_logro_rc_f                                                                                                                                                                                                                                                                                                                                                                                                                                                        0
Abas_pampl_rc_f                                                                                                                                                                                                                                                                                                                                                                                                                                                                          0
*-----------------------------------------------------------------------------------------------------------------------------------------------------------------------------------------------------------------------------------------------------------------------------------------------------------------------------------------------------------------------------------------------------------------------------------------------------------------------------------------------------
*                        Bardenas_d_f        C_Monegros_d_f        C_Cinca_d_f        C_AyC_principal_d_f        C_AyC_enlace_d_f        C_Urgel_aux_d_f        C_Urgel_d_f        Abas_Zgz_Barde_d_f        Abas_Zgz_imperial_d_f        Huesca_d_f        Lerida_d_f               Ebro_Delta_d_f            Jalon_d_f       Rioja_Alta_d_f      Zadorra_d_f   C_Navarra_d_f   C_Lodosa_d_f    C_Imperial_d_f       Vitoria_d_f     Bilbao_d_f   Tortosa_d_f      Abas_logro_d   Abas_pampl_d_f
Bardenas_nd_f                 0.70
C_Monegros_nd_f                                  0.80
C_Cinca_nd_f                                                          0.80
C_AyC_principal_nd_f                                                                           0.80
C_AyC_enlace_nd_f                                                                                                      0.80
C_Urgel_aux_nd_f                                                                                                                              0.70
C_Urgel_nd_f                                                                                                                                                        0.70
Abas_Zgz_Barde_nd_f                                                                                                                                                                        1.0
Abas_Zgz_imperial_nd_f                                                                                                                                                                                                  1.0
Huesca_nd_f                                                                                                                                                                                                                                     1.0
Lerida_nd_f                                                                                                                                                                                                                                                      1.0
Ebro_Delta_nd_f                                                                                                                                                                                                                                                                          0.70
Ebro_Delta_sea_nd_f                                                                                                                                                                                                                                                                                                                                                                                                                                                                                                  0
Jalon_nd_f                                                                                                                                                                                                                                                                                                          0.90
Rioja_Alta_nd_f                                                                                                                                                                                                                                                                                                                     0.80
Zadorra_nd_f                                                                                                                                                                                                                                                                                                                                           0.80
C_Navarra_nd_f                                                                                                                                                                                                                                                                                                                                                        0.70
C_Lodosa_nd_f                                                                                                                                                                                                                                                                                                                                                                          0.80
C_Imperial_nd_f                                                                                                                                                                                                                                                                                                                                                                                       0.70
Vitoria_nd_f                                                                                                                                                                                                                                                                                                                                                                                                              1
Bilbao_nd_f                                                                                                                                                                                                                                                                                                                                                                                                                                 1
Tarragona_nd_f                                                                                                                                                                                                                                                                                                                                                                                                                                            1
Abas_logro_nd_f                                                                                                                                                                                                                                                                                                                                                                                                                                                         1
Abas_pampl_nd_f                                                                                                                                                                                                                                                                                                                                                                                                                                                                           1
;


********************************************************************************
* X_a = Ba_p*X_nd
********************************************************************************

Table Ba_p(i,apply)      Agua aplicada es una porci�n del agua que se divierte por el canal

****************************   Column Heads are River diversions    *********************************************************************************************************************************************************************************************************************************************************************************************************************************************************************************************
                                 Bardenas_a_f                      Zgz_a_f                           RRAA_a_f                     AyC_a_f                Urgel_a_f       Lerida_a_f           Huesca_a_f         Jalon_a_f          Ebro_Delta_a_f          Rioja_Alta_a_f      Zadorra_a_f       C_Navarra_a_f          C_Lodosa_a_f    C_Imperial_a_f     Vitoria_a_f       Bilbao_a_f    Tarragona_a_f  Abas_logro_a_f   Abas_pampl_a_f       AyC_Cataluya_a_f
* --------------------------------------------------------------------------------------------- diversion nodes  (-)  -------------------------------------------------------------------------------------------------------------------------------------------------------------------------------------------------------------------------------------------------------------------------------------------------------------------------------------------
Bardenas_nd_f                          1
C_Monegros_nd_f                                                                                         1
C_Cinca_nd_f                                                                                            1
C_AyC_principal_nd_f                                                                                                              1                                                                                                                                                                                                                                                                                                                    1
C_AyC_enlace_nd_f                                                                                                                 1                                                                                                                                                                                                                                                                                                                    1
C_Urgel_aux_nd_f                                                                                                                                             1
C_Urgel_nd_f                                                                                                                                                 1
Abas_Zgz_Barde_nd_f                                                    1
Abas_Zgz_imperial_nd_f                                                 1
Huesca_nd_f                                                                                                                                                                                        1
Lerida_nd_f                                                                                                                                                                   1
Jalon_nd_f                                                                                                                                                                                                             1
Ebro_Delta_nd_f                                                                                                                                                                                                                              1
Rioja_Alta_nd_f                                                                                                                                                                                                                                                     1
C_Navarra_nd_f                                                                                                                                                                                                                                                                                         1
Zadorra_nd_f                                                                                                                                                                                                                                                                           1
C_Lodosa_nd_f                                                                                                                                                                                                                                                                                                                   1
C_Imperial_nd_f                                                                                                                                                                                                                                                                                                                                 1
Vitoria_nd_f                                                                                                                                                                                                                                                                                                                                                     1
Bilbao_nd_f                                                                                                                                                                                                                                                                                                                                                                       0.4872
Tarragona_nd_f                                                                                                                                                                                                                                                                                                                                                                                     1
Abas_logro_nd_f                                                                                                                                                                                                                                                                                                                                                                                                   1
Abas_pampl_nd_f                                                                                                                                                                                                                                                                                                                                                                                                                      1
;


********************************************************************************
*  Canal de Arag�n y Cataluya is split in two irrigation districts
********************************************************************************

Table Baap(apply,apply)  Relationship AyC  Irrigation district
                         AyC_a_f     AyC_Cataluya_a_f
AyC_a_f                     0                -1
AyC_Cataluya_a_f           -1                 0
;


********************************************************************************
Table Bmu_p(mapply, muse)   Table defines consumptive use for urban nodes
* -------------------------  Use nodes ----------------------------------------------------------------------------------------------------------------------------------------
                            Zgz_u_f              Lerida_u_f          Huesca_u_f       Vitoria_u_f     Bilbao_u_f       Tarragona_u_f   Abas_logro_u_f     Abas_pampl_u_f
* ------------------------ apply nodes (+) ------------------------------------------------------------------------------------------------------------------------------------
Zgz_a_f                        1
Lerida_a_f                                            1
Huesca_a_f                                                               1
Vitoria_a_f                                                                                1
Bilbao_a_f                                                                                                1
Tarragona_a_f                                                                                                                 1
Abas_Logro_a_f                                                                                                                                1
Abas_pampl_a_f                                                                                                                                                    1
;
Table Brm_p(mapply, mreturnp)   Defines surface return flow at plot level as a percent of application for urban nodes
* -------------------------  Return flow nodes -----------------------------------------------------------------------------------------------------------------------------------
                            Zgz_rp_f             Lerida_rp_f         Huesca_rp_f      Vitoria_rp_f     Bilbao_rp_f     Tarragona_rp_f  Abas_logro_rp_f     Abas_pampl_rp_f
* -------------------------  Use nodes --------------------------------------------------------------------------------------------------------------------------------------------
Zgz_a_f                        0.7
Lerida_a_f                                            0.7
Huesca_a_f                                                              0.7
Vitoria_a_f                                                                               0.7
Bilbao_a_f                                                                                                0
Tarragona_a_f                                                                                                                 0
Abas_logro_a_f                                                                                                                                0
Abas_pampl_a_f                                                                                                                                                    0.7
;
********************************************************************************
********************************************************************************
********************************************************************************
* Table defines hydrologic outcomes after applying water to crops
* Water apply = water use + water return.
* The whole matrix is defined as BBa_p
********************************************************************************
* Irrigation efficiency of 60% for irrigation by flood, 80% by sprinkel and 90%
* for drop

****** Necesidades h�dricas de los cultivos ************************************
* Una parte del agua que se aplica en la planta es consumida y otra retorna al
* r�o.
* Estos valores se determinan dadas las necesidades netas de los cultivos se
* se aplica una eficiencia de riego cada una de las tecnolog�as. La eficiencia
* de riego es del 60% para el riego por inundaci�n, del 80% (75%) para el riego
* aspersi�n y 90% para el riego por goteo.
********************************************************************************


Table BBa_p(i,j,k)    Mm3 per 1000 ha
                  Alb.got    Alb.ind    Alf.asp    Alf.ind    Alm.got    Alm.ind    Arr.ind    Cbd.asp    Cbd.ind    Cbo.got    Cbo.ind    Cer.got    Cer.ind    Col.got    Col.ind    Gir.asp    Gir.ind    Gui.got    Gui.ind    Maz.asp    Maz.ind    Mct.got    Mct.ind    Mzn.got    Mzn.ind    Oli.got    Oli.ind    Pera.got   Pera.ind   Pim.got    Pim.ind    Tmt.got    Tmt.ind    Trg.asp    Trg.ind    Vnd.got    Vnd.ind     Acf.got    Acf.ind    Nrj.got   Nrj.ind    Mdr.got    Mdr.ind    Esp.got    Esp.ind      Jud.got    Jud.ind    Pat.got   Pat.ind   Rml.asp   Rml.ind   Hab.got     Hab.ind   VndDO.got   VndDO.ind    Brc.got    Brc.ind
AyC_a_f           3.2       4.89        8.5        11         2.3        3.5                    3        3.75                             4.58       6.87         0          0          0          0          3         4.5         8         10        4.67         7        5.33         8         2.6         4        5.33         8          0          0          0          0         3.7        4.6         3         4.5
AyC_u_f           2.9        2.9        6.6        6.6        2.1        2.1                  2.25       2.25                             4.12       4.12         0          0          0          0         2.7        2.7         6          6         4.2        4.2        4.8        4.8        2.4        2.4        4.8        4.8         0          0          0          0        2.76       2.76        2.7        2.7
AyC_rp_f          0.3       1.99        1.9        4.4        0.2        1.4                  0.75        1.5                             0.46       2.75         0          0          0          0         0.3        1.8         2          4        0.47        2.8       0.53        3.2        0.2        1.6       0.53        3.2         0          0          0          0        0.94       1.84        0.3        1.8
*
*                Alb.got    Alb.ind    Alf.asp    Alf.ind    Alm.got    Alm.ind    Arr.ind    Cbd.asp    Cbd.ind    Cbo.got    Cbo.ind    Cer.got    Cer.ind    Col.got    Col.ind    Gir.asp    Gir.ind    Gui.got    Gui.ind    Maz.asp    Maz.ind    Mct.got    Mct.ind    Mzn.got    Mzn.ind    Oli.got    Oli.ind    Pera.got   Pera.ind   Pim.got    Pim.ind    Tmt.got    Tmt.ind    Trg.asp    Trg.ind    Vnd.got    Vnd.ind     Acf.got    Acf.ind    Nrj.got   Nrj.ind    Mdr.got    Mdr.ind    Esp.got    Esp.ind      Jud.got    Jud.ind    Pat.got   Pat.ind   Rml.asp   Rml.ind   Hab.got     Hab.ind   VndDO.got   VndDO.ind    Brc.got    Brc.ind
AyC_Cataluya_a_f  3.2       4.89        8.5        11         2.3        3.5                    3        3.75                             4.58       6.87         0          0          0          0          3         4.5         8          0        4.67         7        5.33         8         2.6         4        5.33         8          0          0          0          0         3.7        4.6         3         4.5
AyC_Cataluya_u_f  2.9        2.9        6.6        6.6        2.1        2.1                  2.25       2.25                             4.12       4.12         0          0          0          0         2.7        2.7         6          0         4.2        4.2        4.8        4.8        2.4        2.4        4.8        4.8         0          0          0          0        2.76       2.76        2.7        2.7
AyC_Cataluya_rp_f 0.3       1.99        1.9        4.4        0.2        1.4                  0.75        1.5                             0.46       2.75         0          0          0          0         0.3        1.8         2          0        0.47        2.8       0.53        3.2        0.2        1.6       0.53        3.2         0          0          0          0        0.94       1.84        0.3        1.8

Bardenas_a_f                            8.5        11         2.3        3.5        14          3        3.75         5         7.5                             1.78       2.66                  6.15         3         4.5         8         10                                                     2.6         4                              4.02       6.03       3.82       5.73        3.7        4.6         3         4.5
Bardenas_u_f                            6.6        6.6        2.1        2.1        8.4       2.25       2.25        4.5        4.5                              1.6        1.6                  3.69        2.7        2.7         6          6                                                     2.4        2.4                             3.62       3.62       3.44       3.44       2.76       2.76        2.7        2.7
Bardenas_rp_f                           1.9        4.4        0.2        1.4        5.6       0.75        1.5        0.5         3                              0.18       1.06                  2.46        0.3        1.8         2          4                                                     0.2        1.6                              0.4       2.41       0.38       2.29       0.94       1.84        0.3        1.8
*
RRAA_a_f                                8.5        11         2.3        3.5        14          3        3.75         5         7.5                               0          0          0          0          3         4.5         8         10        4.67         7                               2.6         4                                0          0          0          0         3.7        4.6         3         4.5
RRAA_u_f                                6.6        6.6        2.1        2.1        8.4       2.25       2.25        4.5        4.5                               0          0          0          0         2.7        2.7         6          6         4.2        4.2                              2.4        2.4                               0          0          0          0        2.76       2.76        2.7        2.7
RRAA_rp_f                               1.9        4.4        0.2        1.4        5.6       0.75        1.5        0.5         3                                0          0          0          0         0.3        1.8         2          4        0.47        2.8                              0.2        1.6                               0          0          0          0        0.94       1.84        0.3        1.8
*
Urgel_a_f                               8.5        11                                           3        3.75         5         7.5                               0          0          0          0          3         4.5         8         10        4.67         7        5.33         8         2.6         4        5.33         8          0          0          0          0         3.7        4.6         3         4.5
Urgel_u_f                               6.6        6.6                                        2.25       2.25        4.5        4.5                               0          0          0          0         2.7        2.7         6          6         4.2        4.2        4.8        4.8        2.4        2.4        4.8        4.8         0          0          0          0        2.76       2.76        2.7        2.7
Urgel_rp_f                              1.9        4.4                                        0.75        1.5        0.5         3                                0          0          0          0         0.3        1.8         2          4        0.47        2.8       0.53        3.2        0.2        1.6       0.53        3.2         0          0          0          0        0.94       1.84        0.3        1.8

Jalon_a_f         3.3       5.1         8.9       11.50      2.39       3.60                  3.12       3.9                              4.76       7.14                                                                          8.32      10.40      4.86       7.28       5.54        8.32       2.70       4.16      5.33        8.32                            3.98       5.96       3.85       4.60       3.12        4.68
Jalon_u_f         3.0       3.0         6.9        6.90      2.18       2.18                  2.34       2.34                             4.28       4.28                                                                          6.24       6.24      4.37       4.37       4.99        4.99       2.50       2.50      4.80        4.99                            3.58       3.58       2.87       2.76       2.81        2.81
Jalon_rp_f        0.3       2.1         2.0        4.60      0.21       1.42                  0.78       1.56                             0.48       2.86                                                                          2.08       4.16      0.49       2.91       0.55        3.33       0.20       1.66      0.53        3.33                            0.40       2.38       0.98       1.84       0.31        1.87

*              Alb.got    Alb.ind    Alf.asp    Alf.ind    Alm.got    Alm.ind    Arr.ind    Cbd.asp    Cbd.ind    Cbo.got    Cbo.ind    Cer.got    Cer.ind    Col.got    Col.ind    Gir.asp    Gir.ind    Gui.got    Gui.ind    Maz.asp    Maz.ind    Mct.got    Mct.ind    Mzn.got    Mzn.ind    Oli.got    Oli.ind    Pera.got   Pera.ind   Pim.got    Pim.ind    Tmt.got    Tmt.ind    Trg.asp    Trg.ind    Vnd.got    Vnd.ind     Acf.got    Acf.ind    Nrj.got   Nrj.ind    Mdr.got    Mdr.ind    Esp.got    Esp.ind      Jud.got    Jud.ind    Pat.got   Pat.ind   Rml.asp   Rml.ind   Hab.got     Hab.ind   VndDO.got   VndDO.ind     Brc.got    Brc.ind
Ebro_Delta_a_f                                                                      14                                                                          1.78       2.66                                                                         4.67         7                               2.6         4                                                     3.82       5.73                                                   4.9         7.4        5.4      8.0         5.4        8.0
Ebro_Delta_u_f                                                                     8.4                                                                          1.6        1.6                                                                          4.2          4.2                             2.4         2.4                                                   3.44       3.44                                                   4.4         4.4        4.8      4.8         4.8        4.8
Ebro_Delta_rp_f                                                                    5.6                                                                          0.18       1.06                                                                         0.47         2.8                             0.2         1.6                                                   0.38       2.29                                                   0.5         3.0        0.6      3.2         0.6        3.2

Rioja_Alta_a_f                                                                                2.70       3.38                                                                                                2.70       4.05                            4.20        6.3       4.8         7.20       2.34       3.6       4.80        7.20      3.62       5.43                             3.33       4.14                                                                                                6.67      10.00        3.44       5.17       5.89       8.83                                              2.70        3.83
Rioja_Alta_u_f                                                                                2.03       2.03                                                                                                2.43       2.43                            3.78        3.78      4.32        4.32       2.16       2.16      4.32        4.32      3.26       3.26                             2.48       2.48                                                                                                6.00       6.00        3.10       3.10       5.30       5.30                                              2.30        2.30
Rioja_Alta_rp_f                                                                               0.67       1.35                                                                                                0.27       1.62                            0.42        2.52      0.48        2.88       0.18       1.44      0.48        2.88      0.36       2.17                             0.85       1.66                                                                                                0.67       4.00        0.34       2.07       0.59       3.53                                              0.40        1.53
*              Alb.got    Alb.ind    Alf.asp    Alf.ind    Alm.got    Alm.ind    Arr.ind    Cbd.asp    Cbd.ind    Cbo.got    Cbo.ind    Cer.got    Cer.ind    Col.got    Col.ind    Gir.asp    Gir.ind    Gui.got    Gui.ind    Maz.asp    Maz.ind    Mct.got    Mct.ind    Mzn.got    Mzn.ind    Oli.got    Oli.ind    Pera.got   Pera.ind   Pim.got    Pim.ind    Tmt.got    Tmt.ind    Trg.asp    Trg.ind    Vnd.got    Vnd.ind     Acf.got    Acf.ind    Nrj.got   Nrj.ind    Mdr.got    Mdr.ind    Esp.got    Esp.ind      Jud.got    Jud.ind    Pat.got   Pat.ind   Rml.asp   Rml.ind   Hab.got     Hab.ind   VndDO.got   VndDO.ind    Brc.got    Brc.ind
Zadorra_a_f                                                                                                                                                                                                                                                                                                                                                                                                                                                                                                                                                        8.40    5.60      8.40                            2.70        3.83
Zadorra_u_f                                                                                                                                                                                                                                                                                                                                                                                                                                                                                                                                                        5.04    5.04      5.04                            2.30        2.30
Zadorra_rp_f                                                                                                                                                                                                                                                                                                                                                                                                                                                                                                                                                       3.36    0.56      3.36                            0.40        1.53
*              Alb.got    Alb.ind    Alf.asp    Alf.ind    Alm.got    Alm.ind    Arr.ind    Cbd.asp    Cbd.ind    Cbo.got    Cbo.ind    Cer.got    Cer.ind    Col.got    Col.ind    Gir.asp    Gir.ind    Gui.got    Gui.ind    Maz.asp    Maz.ind    Mct.got    Mct.ind    Mzn.got    Mzn.ind    Oli.got    Oli.ind    Pera.got   Pera.ind   Pim.got    Pim.ind    Tmt.got    Tmt.ind    Trg.asp    Trg.ind    Vnd.got    Vnd.ind     Acf.got    Acf.ind    Nrj.got   Nrj.ind    Mdr.got    Mdr.ind    Esp.got    Esp.ind      Jud.got    Jud.ind    Pat.got   Pat.ind   Rml.asp   Rml.ind   Hab.got     Hab.ind   VndDO.got   VndDO.ind    Brc.got    Brc.ind
C_Navarra_a_f                                                                                 2.70       3.38                                                   1.59      2.39       4.15        5.53       2.70       4.05      7.2         9                                                      2.34       3.6                              3.62       5.43       3.44                  3.33       4.14                                                                                               6.67      10.00        3.44       5.17                                               3.72        5.58       2.70        3.83
C_Navarra_u_f                                                                                 2.03       2.03                                                   1.44      1.44       3.32        3.32       2.43       2.43      5.4         5.4                                                    2.16       2.16                             3.26       3.26       3.10                  2.48       2.48                                                                                               6.00       6.00        3.10       3.10                                               3.35        3.35       2.30        2.30
C_Navarra_rp_f                                                                                0.67       1.35                                                   0.15      0.95       0.83        2.21       0.27       1.62      1.8         3.6                                                    0.18       1.44                             0.36       2.17       0.34                  0.85       1.66                                                                                               0.67       4.00        0.34       2.07                                               0.37        2.23       0.40        1.53
*              Alb.got    Alb.ind    Alf.asp    Alf.ind    Alm.got    Alm.ind    Arr.ind    Cbd.asp    Cbd.ind    Cbo.got    Cbo.ind    Cer.got    Cer.ind    Col.got    Col.ind    Gir.asp    Gir.ind    Gui.got    Gui.ind    Maz.asp    Maz.ind    Mct.got    Mct.ind    Mzn.got    Mzn.ind    Oli.got    Oli.ind    Pera.got   Pera.ind   Pim.got    Pim.ind    Tmt.got    Tmt.ind    Trg.asp    Trg.ind    Vnd.got    Vnd.ind     Acf.got    Acf.ind    Nrj.got   Nrj.ind    Mdr.got    Mdr.ind    Esp.got    Esp.ind      Jud.got    Jud.ind    Pat.got   Pat.ind   Rml.asp   Rml.ind   Hab.got     Hab.ind   VndDO.got   VndDO.ind    Brc.got    Brc.ind
C_Lodosa_a_f                          7.65        9.90      2.07       3.15       12.60       2.70       3.38      4.50       7.50       4.12       6.18                                                    2.70       4.05      7.2         9         4.20       6.30       4.80       7.20        2.34       3.6       4.80        7.20       3.62       5.43       3.44       5.16       3.33       4.14                              4.40       6.66                                                  6.67      10.00                               5.89       8.83                                               2.70        3.83         1.60      2.40
C_Lodosa_u_f                          5.94        5.94      1.89       1.89        7.56       2.03       2.03      4.05       4.05       3.71       3.71                                                    2.43       2.43      5.4         5.4       3.78       3.78       4.32       4.32        2.16       2.16      4.32        4.32       3.26       3.26       3.10       3.10       2.48       2.48                              3.96       3.96                                                  6.00       6.00                               5.30       5.30                                               2.30        2.30         1.44      1.44
C_Lodosa_rp_f                         1.71        3.96      0.18       1.26        5.04       0.67       1.35      0.45       3.45       0.41       2.47                                                    0.27       1.62      1.8         3.6       0.42       2.52       0.48       2.88        0.18       1.44      0.48        2.88       0.36       2.17       0.34       2.06       0.85       1.66                              0.44       2.70                                                  0.67       4.00                               0.59       3.53                                               0.40        1.53         0.16      0.95
*              Alb.got    Alb.ind    Alf.asp    Alf.ind    Alm.got    Alm.ind    Arr.ind    Cbd.asp    Cbd.ind    Cbo.got    Cbo.ind    Cer.got    Cer.ind    Col.got    Col.ind    Gir.asp    Gir.ind    Gui.got    Gui.ind    Maz.asp    Maz.ind    Mct.got    Mct.ind    Mzn.got    Mzn.ind    Oli.got    Oli.ind    Pera.got   Pera.ind   Pim.got    Pim.ind    Tmt.got    Tmt.ind    Trg.asp    Trg.ind    Vnd.got    Vnd.ind     Acf.got    Acf.ind    Nrj.got   Nrj.ind    Mdr.got    Mdr.ind    Esp.got    Esp.ind      Jud.got    Jud.ind    Pat.got   Pat.ind   Rml.asp   Rml.ind   Hab.got     Hab.ind   VndDO.got   VndDO.ind    Brc.got    Brc.ind
C_Imperial_a_f   3.2       4.89       8.5        11         2.3        3.5                      3        3.75        5         7.5                              1.78       2.66                               3         4.5        8         10        4.67         7         5.33        8          2.6         4        5.33         8                             3.82       5.73        3.7        4.6                                                                                                                                                                                     4.10         6.15
C_Imperial_u_f   2.9        2.9       6.6        6.6        2.1        2.1                    2.25       2.25       4.5        4.5                              1.6        1.6                               2.7        2.7        6          6        4.2        4.2         4.8        4.8         2.4        2.4       4.8         4.8                            3.44       3.44        2.76       2.76                                                                                                                                                                                    3.70         3.70
C_imperial_rp_f  0.3       1.99       1.9        4.4        0.2        1.4                    0.75        1.5       0.5         3                               0.18       1.06                              0.3        1.8        2          4        0.47        2.8        0.53       3.2         0.2        1.6       0.53        3.2                            0.38       2.29        0.94       1.84                                                                                                                                                                                    0.40         2.45
*              Alb.got    Alb.ind    Alf.asp    Alf.ind    Alm.got    Alm.ind    Arr.ind    Cbd.asp    Cbd.ind    Cbo.got    Cbo.ind    Cer.got    Cer.ind    Col.got    Col.ind    Gir.asp    Gir.ind    Gui.got    Gui.ind    Maz.asp    Maz.ind    Mct.got    Mct.ind    Mzn.got    Mzn.ind    Oli.got    Oli.ind    Pera.got   Pera.ind   Pim.got    Pim.ind    Tmt.got    Tmt.ind    Trg.asp    Trg.ind    Vnd.got    Vnd.ind     Acf.got    Acf.ind    Nrj.got   Nrj.ind    Mdr.got    Mdr.ind    Esp.got    Esp.ind      Jud.got    Jud.ind    Pat.got   Pat.ind   Rml.asp   Rml.ind   Hab.got     Hab.ind   VndDO.got   VndDO.ind    Brc.got    Brc.ind
;


* Data from Anuario de Aforos CEDEX the number of the river gauge is given by
* SAIH codification from CHE
*  https://ceh.cedex.es/anuarioaforos/default.asp
*  http://www.saihebro.com/
********************************************************************************
********************************************************************************
* Ebro_h_f               A161(2009) = 750 hm3
* Bardenas_h_f           A186 +A155 +A187 = 7.8 + 10.8 + 18.8 = 37.4
* Aflu_Arba_Zgz_h_f      Arba + Huecha + Queiles + Jalon
*                        NA   + A292  +  A174    + A266  = 31+21+269  = 321

* Gallego_f_f            A036 + E048 = 1004
* Cinca_h_f              E047 = 1495
* Esera_h_f              E048 = 742
* Alcanadre_Vero_h_f     Alcanadre + Vero = A193 + A095 =  353 + 53 = 406 (En 2009);  Alcanadre + Vero = A193 + A095 = 350 + 55 =  405

* NogueraRib_h_f         E052 = 488
* NogueraPal_h_f         E060 = 1170
* Segre_h_h              E062 = 943
* Aflu_Zgz_Mequi_h_f     A216 +E015 +E017 +E022 = 30+4+24+93 = 158
* Aflu_Mequi_Asco_h_f    Matarra�a =  27
* Jalon_h_f              A266 = 269
* Bayas_Otros_h_f       A165 + A188 + A189 = 215 + 115 + 54 = 384 Bayas + Mecillo + Oroncillo
* Afluentes_Rioja_h_f   A050 + A157 + A048 + A036 + A197 = 129 + 40 +292 + 186 + 65 = 712
* Zadorra_h_f           A221 + A316 + A314 + A075  = 27 + 125 + 46 + 134 = 332 + 195 = 527 (Adem�s de 195hm3 no registrados del trasvase al Gran Bilbao)
* Zadorra_h_f           Ullivarri del PES 2017 podr�a ser una buena opci�n para calibrar el zadorra

* Arga_h_f              A069 + A084 = 1358 + 60 = 1417
* Irati_h_f             E075 = 593
* Irati_aflu_h_f        A079 + A064 = 138 + 251 = 389
* Aragon_h_f            A063 + A062 + A282 = 298 + 116 + 725 = 1139
* Aragon_otros_aflu_h_f A078 + A086 + A073 = 11 + 11 + 32 = 54
* Ega_h_f               A071 = 426
***

********************************************************************************
* Inflows from CEDEX data
********************************************************************************
Parameters sources_p(inflow) Annual 'headwater' inflows (Hm3)
         /
         Ebro_h_f                797
         Bardenas_h_f             39
         Aflu_Arba_Zgz_h_f        44
         Gallego_h_f             790
         Cinca_h_f              1300
         Esera_h_f               627
         Alcanadre_Vero_h_f      405

         NogueraRib_h_f          567
         NogueraPal_h_f         1031
         Segre_h_h               724
         Aflu_Zgz_Mequi_h_f      220
         Aflu_Mequi_Asco_h_f      27
         Jalon_h_f               209
         Bayas_Otros_h_f         458
         Zadorra_h_f             529
         Afluentes_Rioja_h_f     719
         Arga_h_f               1208
         Irati_h_f               528
         Aragon_h_f             1021
         Aragon_otros_aflu_h_f    46
         Irati_aflu_h_f          333
         Ega_h_f                 341/;

*******************************************************************************

Parameters
source_p(inflow)
drought_intensity
water_reguir

;
********************************************************************************
Table    Landuse_p(ause,j,k)  Boolean is equal one if it is observed the crop in the irrigatio district
*******************************************************************************
                  Alb.got  Alb.ind  Alf.asp   Alf.ind  Alm.got  Alm.ind  Arr.ind Cbd.asp  Cbd.ind  Cbo.got  Cbo.ind  Cer.got  Cer.ind  Col.got  Col.ind  Gir.ind  Gui.got  Gui.ind  Maz.asp  Maz.ind  Mct.got  Mct.ind  Mzn.got Mzn.ind   Oli.got  Oli.ind  Pera.got Pera.ind  Pim.got  Pim.ind  Tmt.got  Tmt.ind  Trg.asp  Trg.ind  Vnd.got  Vnd.ind   Acf.got    Acf.ind    Nrj.got   Nrj.ind    Mdr.got    Mdr.ind   Esp.got   Esp.ind   Jud.got  Jud.ind   Pat.got  Pat.ind   Rml.asp   Rml.ind   Gir.asp   Hab.got  Hab.ind   VndDO.got    VndDO.ind     Brc.got    Brc.ind
RRAA_u_f              0        0        1        1        1        1        1        1        1        0        1        0        0        0        0        0        1        1        1        1        1        1        0        0        1        1        0        0        0        0        0        0        1        1        1        1           0         0          0         0          0          0         0         0         0        0         0        0        0         0         0         0        0          0            0            0          0
AyC_u_f               1        1        1        1        1        1        0        1        1        0        0        1        1        0        0        0        1        1        1        1        1        1        1        1        1        1        1        1        0        0        0        0        1        1        1        1           0         0          0         0          0          0         0         0         0        0         0        0        0         0         0         0        0          0            0            0          0
AyC_Cataluya_u_f      1        1        1        1        0        0        0        1        1        0        0        1        1        0        0        0        1        1        1        0        1        1        1        1        1        1        1        1        0        0        0        0        1        1        1        1           0         0          0         0          0          0         0         0         0        0         0        0        0         0         0         0        0          0            0            0          0
Urgel_u_f             0        0        1        1        0        0        0        1        1        1        1        0        0        0        0        0        1        1        1        1        1        1        1        1        1        1        1        1        0        0        0        0        1        1        1        1           0         0          0         0          0          0         0         0         0        0         0        0        0         0         0         0        0          0            0            0          0
Bardenas_u_f          0        0        1        1        1        1        1        1        1        1        0        0        0        1        1        1        1        1        1        1        0        0        0        0        1        1        0        0        1        1        1        1        1        1        1        1           0         0          0         0          0          0         0         0         0        0         0        0        0         0         0         0        0          0            0            0          0
Jalon_u_f             1        1        1        1        1        1        0        1        1        0        0        1        1        0        0        0        0        0        1        1        1        1        1        1        1        1        1        1        0        0        1        1        1        1        1        1           0         0          0         0          0          0         0         0         0        0         0        0        0         0         0         0        0          0            0            0          0
Ebro_Delta_u_f        0        0        0        0        0        0        1        0        0        0        0        0        0        1        1        0        0        0        0        0        1        0        0        0        1        1        0        0        0        0        1        0        0        0        0        0           1         0          1         0          1          1         0         0         0        0         0        0        0         0         0         0        0          0            0            0          0
Rioja_Alta_u_f        0        0        0        0        0        0        0        1        1        0        0        0        0        0        0        0        1        1        0        0        1        1        1        1        1        1        1        1        1        1        0        0        1        1        0        0           0         0          0         0          0          0         1         1         1        1         1        1        0         0         0         0        0          1            1            0          0
Zadorra_u_f           0        0        0        0        0        0        0        0        0        0        0        0        0        0        0        0        0        0        0        0        0        0        0        0        0        0        0        0        0        0        0        0        0        0        0        0           0         0          0         0          0          0         0         0         0        0         0        1        1         1         0         0        0          1            1            0          0
C_Navarra_u_f         0        0        0        0        0        0        0        1        1        0        0        0        0        1        1        1        1        1        1        1        0        0        0        0        1        1        0        0        1        1        1        0        1        1        0        0           0         0          0         0          0          0         1         1         1        1         0        0        0         0         1         1        1          1            1            0          0
C_Lodosa_u_f          0        0        1        1        1        1        1        1        1        1        1        1        1        0        0        0        1        1        1        1        1        1        1        1        1        1        1        1        1        1        1        1        1        1        0        0           1         1          0         0          0          0         1         1         0        0         1        1        0         0         0         0        0          1            1            1          1
C_Imperial_u_f        1        1        1        1        1        1        0        1        1        1        1        0        0        0        1        0        1        1        1        1        1        1        1        1        1        1        1        1        0        0        1        1        1        1        0        0           0         0          0         0          0          0         0         0         0        0         0        0        0         0         0         1        1          0            0            0          0
;
********************************************************************************
Table Land_tot_p(ause,j)      Observed area in production by crop and agricultural node (1000 ha)
********************************************************************************
                   Alb         Alf          Alm        Arr          Cbd        Cbo       Cer       Col        Gir        Gui        Maz        Mct        Mzn      Oli         Pera       Pim        Tmt        Trg        Vnd      Acf     Nrj   Mdr   Esp  Jud   Pat   Rml     Hab     VndDO   Brc
RRAA_u_f                       31.61        0.61       8.11         28.71      0.08                                      1.40       29.40      0.29                1.02                                         7.98       1.19
AyC_u_f            0.13        11.56        0.54                    11.23                0.40                            0.20       10.51      4.45       0.74     0.70        1.49                             06.59      0.66
AyC_Cataluya_u_f   0.18        06.65        0.00                    04.94                0.23                            0.04       04.24      4.63       1.51     0.75        5.07                             03.95      1.55
Urgel_u_f                      15.13                                8.79       0.59                                      0.05       23.91      1.49       5.63     0.96        6.05                             8.40       0.74
Bardenas_u_f                   19.29        0.52       4.32         15.93      0.08                0.08        2.80      1.29       14.62                          0.28                   0.23       0.99       16.19      0.99
Jalon_u_f          0.32         1.8         0.42                     2.23                1.68                                        1.76      2.06       1.97     1.21        1.11                  0.23        1.71      4.00
*                  Alb         Alf          Alm        Arr          Cbd        Cbo       Cer       Col        Gir        Gui        Maz        Mct        Mzn      Oli         Pera       Pim        Tmt        Trg        Vnd      Acf     Nrj   Mdr   Esp  Jud   Pat   Rml     Hab     VndDO   Brc
Ebro_Delta_u_f                                         20.6                                        0.21                                        0.31                0.92                              0.21                           0.45    1.5   6.3
Rioja_Alta_u_f                                                      3.62                                                 1.57                  0.2        0.16     0.78        0.75       0.15                  3.45                                    0.2  1.13  1.53                  8.12
Zadorra_u_f                                                                                                                                                                                                                                                        1.16  2.35            2.70
C_Navarra_u_f                                                        2.8                            0.26       1.1        0.9        9.8                            0.57                   0.27       0.42       4.00                                    0.17 0.43                0.72    1.62
C_Lodosa_u_f                   4.72         2.08       0.5          6.08       0.2       0.40                            0.5        7.9        1.0        0.75     4.87        2.56       0.36       0.36       5.90                1.24                0.21       0.24                  10.7    5.10
C_Imperial_u_f     0.16        0.60         0.64                    3.50       0.16                0.28                  0.58       8.58       0.23       0.13     0.63        0.27                  0.37       10.86                                                            0.29
*                Alb         Alf          Alm        Arr          Cbd        Cbo       Cer       Col        Gir        Gui        Maz        Mct        Mzn      Oli         Pera       Pim        Tmt        Trg        Vnd      Acf     Nrj   Mdr   Esp  Jud   Pat   Rml     Hab     VndDO   Brc
;
********************************************************************************
Table pct_crops(ause,j,k)  Crop distribution
********************************************************************************
                Alb.got     Alb.ind      Alf.asp         Alf.ind         Alm.got         Alm.ind         Arr.ind         Cbd.asp         Cbd.ind         Cbo.got         Cbo.ind         Cer.got         Cer.ind        Col.got          Col.ind        Gir.ind      Gui.got     Gui.ind         Maz.asp         Maz.ind     Mct.got     Mct.ind         Mzn.got     Mzn.ind     Oli.got     Oli.ind   Pera.got   Pera.ind     Pim.got     Pim.ind     Tmt.got     Tmt.ind             Trg.asp     Trg.ind     Vnd.got     Vnd.ind     Acf.got    Acf.ind    Nrj.got   Nrj.ind    Mdr.got    Mdr.ind     Esp.got   Esp.ind    Jud.got   Jud.ind   Pat.got    Pat.ind   Rml.asp   Rml.ind   Gir.asp   Hab.got   Hab.ind   VndDO.got    VndDO.ind       Brc.got   Brc.ind
RRAA_u_f                                 0.67            0.33            0.58            0.42            1.00            0.35            0.65            0.00            1.00                                                                                        0.22        0.78            0.91            0.09        0.65        0.35                                    0.79        0.21                                                                                        0.53        0.47        0.82        0.18
AyC_u_f          0.82        0.18         0.90            0.10            0.48            0.52                            0.57            0.43                                            0.35              0.65                                                      0.69        0.31            0.97            0.03        0.92        0.08            0.65        0.35        0.58        0.42        0.80        0.20                                                                0.86        0.14        0.90        0.10
AyC_Cataluya_u_f 0.78        0.22         0.90            0.10            0.00            0.00                            0.60            0.40                                            0.79              0.21                                                      0.79        0.21            1.00            0.00        0.96        0.04            0.67        0.33        0.60        0.40        0.75        0.25                                                                0.77        0.23        0.97        0.03
Urgel_u_f                                0.13            0.87                                                            0.12            0.88            0.15            0.85                                                                                        0.12        0.88            0.34            0.66        0.57        0.43            0.36        0.64        0.43        0.57        0.49        0.51                                                                0.05        0.95        0.83        0.17
Bardenas_u_f                             0.18            0.82            0.89            0.11            1.00            0.01            0.99            1.00            0.00                                            0.94            0.06            1.00        0.41        0.59            0.83            0.17                                                            0.65        0.35                                0.44        0.56        0.36        0.64                0.03        0.97        0.59        0.41
Jalon_u_f        0.52        0.48         0.19            0.81            0.88            0.12                            0.6             0.4                                             0.98              0.02                                                                                  0.66            0.34        0.70        0.30            0.66        0.34        0.76        0.24        0.77        0.23                                0.93        0.07                0.21        0.79        0.77        0.23
*                Alb.got     Alb.ind      Alf.asp         Alf.ind         Alm.got         Alm.ind         Arr.ind         Cbd.asp         Cbd.ind         Cbo.got         Cbo.ind         Cer.got         Cer.ind        Col.got          Col.ind        Gir.ind      Gui.got     Gui.ind         Maz.asp         Maz.ind     Mct.got     Mct.ind         Mzn.got     Mzn.ind     Oli.got     Oli.ind   Pera.got   Pera.ind     Pim.got     Pim.ind     Tmt.got     Tmt.ind             Trg.asp     Trg.ind     Vnd.got     Vnd.ind     Acf.got    Acf.ind    Nrj.got   Nrj.ind    Mdr.got    Mdr.ind     Esp.got   Esp.ind    Jud.got   Jud.ind   Pat.got    Pat.ind   Rml.asp   Rml.ind   Gir.asp   Hab.got   Hab.ind   VndDO.got     VndDo.ind      Brc.got   Brc.ind
Ebro_Delta_u_f                                                                                            1.00                                                                                                            0.90             0.1                                                                                1           0                                       0.96        0.04                                                        1.0         0                                                                    1            0         1        0        0.87       0.13
Rioja_Alta_u_f                                                                                                            0.45            0.55                                                                                                                        0.1         0.9                                         0.15        0.85            0.26        0.74        0.35        0.65        0.16        0.84        0.28        0.72                                        0.75        0.25                                                                                                  0.31      0.69       0.13      0.87     0.23        0.77                                                         0.49        0.51
Zadorra_u_f                                                                                                                                                                                                                                                                                                                                                                                                                                                                                                                                                                                                                                                     1         0.21      0.79                                     0.42        0.58
C_Navarra_u_f                                                                                                             0.37            0.63                                                                            0.93             0.07            0.62       0.69        0.31             0.64            0.36                                                           0.81        0.19                                0.96        0.04        1.0         0                   0.52        0.48                                                                                                  0.77      0.23       0.92      0.08                                               0.62     0.79      0.21        0.74        0.26
C_Lodosa_u_f                              0.26            0.74            0.57            0.43            1.00            0.09            0.91             0.30           0.70             0.49              0.51                                                     0.27        0.73             0.61            0.39       0.77        0.23            0.69        0.31        0.38        0.62        0.55        0.45        0.52        0.49        0.66        0.34                0.18        0.82                                0.56        0.44                                                  0.53      0.47                          0.47        0.53                                                         0.53        0.47            0.41       0.59
C_Imperial_u_f   0.81         0.19         0.07            0.93            0.73            0.23                            0.01            0.99             0.62           0.38                                            0.00             1.00                       0.51        0.49             0.41            0.59       0.50        0.50            0.32        0.68        0.76        0.24        0.51        0.49                                0.64        0.36                0.15        0.85                                                                                                                                                                                             0.63      0.37
*               Alb.got     Alb.ind      Alf.asp         Alf.ind         Alm.got         Alm.ind         Arr.ind         Cbd.asp         Cbd.ind         Cbo.got         Cbo.ind         Cer.got         Cer.ind        Col.got          Col.ind        Gir.ind      Gui.got     Gui.ind         Maz.asp         Maz.ind     Mct.got     Mct.ind         Mzn.got     Mzn.ind     Oli.got     Oli.ind   Pera.got   Pera.ind     Pim.got     Pim.ind     Tmt.got     Tmt.ind             Trg.asp     Trg.ind     Vnd.got     Vnd.ind     Acf.got    Acf.ind    Nrj.got   Nrj.ind    Mdr.got    Mdr.ind     Esp.got   Esp.ind    Jud.got   Jud.ind   Pat.got    Pat.ind   Rml.asp   Rml.ind    Gir.asp  Hab.got   Hab.ind   VndDO.got     VndDO.ind
;

** Observed   Crop Yield    (1000 Tons per 1000 ha)
**************** ***Miles de Tonedas por 1000 ha o 1000Kg/ha *******************
Parameter Yield(j)   Crop Yield    (1000 Tons per 1000 ha)
         /
         Alb        6.5
         Acf        12.6
         Alf        14.5
         Alm        2.13
         Arr        5.58
         Brc        13.0
         Cbd        4.1
         Cbo        35.56
         Cer        4.59
         Col        20.2
         Esp        04.4
         Gir        3.35
         Gui        5.93
         Hab        3.0
         Jud        16.5
         Maz        11.65
         Mdr        20.0
         Mzn        24.29
         Mct        18.85
         Nrj        22.5
         Oli        2.39
         Pat        44.6
         Pera       16.08
         Pim        18.65
         Rml        100.0
         Tmt        77.68
         Trg        4.58
         Vnd        6.02
         VndDO       7.5/;

Parameter Yield_p(ause,j,k) Crop Yield    (1000 Tons per 1000 ha)  ;
          Yield_p(ause,j,k)$(Landuse_p(ause,j,k) eq 1) =  Yield(j);


Parameter Price(j) ( M� per 1000 tons)
          /
          Alb            0.60
          Acf            0.57
          Alf            0.16
          Alm            1.82
          Arr            0.28
          Brc            0.3
          Cbd            0.25
          Cbo            0.21
          Cer            1.40
          Col            0.45
          Esp            1.88
          Gir            0.42
          Gui            0.21
          Hab            0.79
          Jud            0.30
          Maz            0.20
          Mdr            0.24
          Mzn            0.35
          Mct            0.52
          Nrj            0.19
          Oli            0.43
          Pat            0.18
          Pera           0.46
          Pim            0.75
          Rml            0.042
          Tmt            0.10
          Trg            0.22
          Vnd            0.5
          VndDO          0.85/;

Parameter Price_p(ause,j) ( M� per 1000 tons)  ;
          Price_p(ause,j) = Price(j);

Parameter Prod_cost(j)       (M� per 1000 ha)
         /
         Alb        2.200
         Alf        1.100
         Alm        2.150
         Arr        0.320
         Cbd        0.400
         Cbo        2.480
         Cer        3.300
         Col        7.600
         Gir        1.010
         Gui        0.500
         Maz        0.600
         Mct        6.900
         Mzn        5.100
         Oli        0.100
         Pera       5.500
         Pim        7.800
         Tmt        3.600
         Trg        0.540
         Vnd        0.270
         Acf        3.550
         Nrj        2.820
         Mdr        3.050
         Esp        3.670
         Jud        1.680
         Pat        4.500
         Rml        3.100
         Hab        1.200
         VndDO      2.900
         Brc        1.800/;

********************************************************************************
********************************************************************************
* Estos par�metros se deben revisar con el el modelo. Existe una duplicidad en
* en su definici�n
********************************************************************************
Parameter Prod_cost_p(ause,j,k)  ( M� per 1000 tons) ;
          Prod_cost_p(ause,j,k) = Prod_cost(j);
Parameter nprod_cost_p(ause,j,k)  ( M� per 1000 tons) ;
          nprod_cost_p(ause,j,k) = Prod_cost_p(ause,j,k);
********************************************************************************


Table pwater_p(ause,k)  Price of water (Million euro per Mm3)
                                 ind         asp        got
         RRAA_u_f               0.0321     0.0458      0.0458
         Bardenas_u_f           0.0321     0.0458      0.0458
         AyC_u_f                0.0321     0.0458      0.0458
         AyC_Cataluya_u_f       0.0321     0.0458      0.0458
         Urgel_u_f              0.0321     0.0458      0.0458
         Jalon_u_f              0.0321     0.0458      0.0458
         Ebro_Delta_u_f         0.0321     0.0458      0.0458
         Rioja_Alta_u_f         0.0321     0.0458      0.0458
         Zadorra_u_f            0.0321     0.0458      0.0458
         C_Navarra_u_f          0.0321     0.0458      0.0458
         C_Lodosa_u_f           0.0321     0.0458      0.0458
         C_Imperial_u_f         0.0321     0.0458      0.0458
;
********************************************************************************

********************************************************************************
** Parameters for land restrictions
********************************************************************************

Parameter Land_p(ause,j,k)  Total Land by crop tecnology and irrigation district  ( 1000 ha);
          Land_p(ause,j,k) = Land_tot_p(ause,j)*pct_crops(ause,j,k);
Parameter tot_Land(ause) Total land by irrigation district;
          tot_Land(ause) = sum((j,k), Land_p(ause,j,k));
Parameter Land_k_p(ause,k) Irrigation system availability by Irrigation district;
          Land_k_p(ause,k) = sum((j), Land_p(ause,j,k));
Parameter Land_p_per(ause,per,k);
          Land_p_per(ause,per,k) = Land_p(ause,per,k);

********************************************************************************
Parameter Labour_p(j)    Labour by crop    1000 hours per 1000 ha
*********************************************************************************
/
         Alb        418.00
         Alf         41.70
         Alm        101.47
         Arr         50.70
         Cbd         19.50
         Cbo        246.80
         Cer        380.50
         Col       1480.00
         Gir         19.70
         Gui         10.00
         Maz         38.30
         Mct        429.60
         Mzn        436.60
         Oli        239.00
         Pera       409.60
         Pim        253.70
         Tmt        288.37
         Trg         19.50
         Vnd        147.70
         Acf        599.00
         Nrj        470.00
         Mdr        486.00
         Esp       1783.00
         Jud        161.00
         Pat         56.00
         Rml         41.00
         Hab        402.00
         VndDO      147.70
         Brc       1480.00
/
;
********************************************************************************
Parameter Labours_p(ause,j,k) Labour by crop    1000 hours per 1000 ha;
********************************************************************************
          Labours_p(ause,j,k) = Labour_p(j);
*******************************************************************************
* Es valor representa el valor m�ximo de trabajo disponible en cada pol�gono de
* riego.
Parameter Tot_Labour_p(ause);
          Tot_Labour_p(ause) = sum((j,k), Land_p(ause,j,k)*Labours_p(ause,j,k));

********************************************************************************


********************************************************************************
* Economic parameters
* 1000 Euros per ha
********************************************************************************
Parameter
                         Cost_nonwater_has_p(ause,j,k)     Production cost without water cost (1000 euro per ha)
                         Cost_has_p  (ause,j,k)            Total crop production costs (1000 euro per ha)
                         Rev_ha_p    (ause,j,k)            Gross revenue (1000 euro per ha)
                         Netrev_ha_p (ause,j,k)            Net revenue (1000 euro per ha)
                         Water_cost_ha_p(ause,j,k)          Water cost
;
         Cost_nonwater_has_p(ause,j,k) $ (Landuse_p(ause,j,k) eq 1) =  nprod_cost_p(ause,j,k);
         Cost_has_p         (ause,j,k) $ (Landuse_p(ause,j,k) eq 1) = [pwater_p(ause,k) *(sum(aapply,BBa_p(aapply,j,k)*ID_ua(ause,aapply)))] + Prod_cost_p(ause,j,k) ;
         Rev_ha_p           (ause,j,k) $ (Landuse_p(ause,j,k) eq 1) = Price_p(ause,j) * Yield_p(ause,j,k);
         Netrev_ha_p        (ause,j,k) $ (Landuse_p(ause,j,k) eq 1) = Price_p(ause,j) * Yield_p(ause,j,k)-Cost_has_p(ause,j,k);
         Water_cost_ha_p    (ause,j,k) $ (Landuse_p(ause,j,k) eq 1) =  Cost_has_p  (ause,j,k) - Cost_nonwater_has_p(ause,j,k);

Display    Rev_ha_p, Cost_has_p,
           Cost_nonwater_has_p ,
           Water_cost_ha_p     ,
           Netrev_ha_p         ,
           Water_cost_ha_p
;
*****************************************************************************************************************************************
* Economic calibration model(irrigated land)           "Positive mathematical programming (pmp) "
*****************************************************************************************************************************************
* Positive mathematical programming (pmp) parameters derived below.
* It has 2 parameters that force (calibrate) optimized acreage and yields to match historical baseline
* This calibration sets the foundation for a quadratic programming model
* in which all constraints are removed to the crop mix.
* model is driven only by these requirements
*
*  1.   price of land/water equals declining value of marginal product under assumed profit max
*  2.   base land and water constraints are respected
*  3.   Historical data on average profitability, land in production, crop mix, and yield are reproduced
*
* PMP ensures smooth adjustments to future water supply or policy changes

******* Programacion Positiva***************************************************
* Yield = B0 +B1*Land; Where B0 is Kg/Ha and B1 = kg/ha^2. B0 > 0 and B1 < 0
***************************PMP**************************************************
Parameter
         B0_p(ause,j,k)       Intercept of the yield function
         B1_p(ause,j,k)       Slopte of  yield function;
         B1_p(ause,j,k) $ (Landuse_p(ause,j,k) eq 1) = -Netrev_ha_p(ause,j,k)/[Price_p(ause,j) * Land_p(ause,j,k)];
         B0_p(ause,j,k) $ (Landuse_p(ause,j,k) eq 1) =  Yield_p(ause,j,k) - B1_p(ause,j,k) * Land_p(ause,j,k);

Display  B0_p, B1_p;

********************************************************************************
***                              End agricultural data
********************************************************************************

********************************************************************************
***                              Urban data
********************************************************************************
Parameter p_elasticity_p(muse)  Urban elasticity (Elasticidad)
         /
         Zgz_u_f          -0.15
         Lerida_u_f       -0.15
         Huesca_u_f       -0.15
         Vitoria_u_f      -0.15
         Bilbao_u_f       -0.15
         Tarragona_u_f    -0.15
         Abas_logro_u_f   -0.15
         Abas_pampl_u_f   -0.15 /;

Parameter mu_use_p(muse) Urban water use Mm3. Volumen de agua usada en hm3
         /
         Zgz_u_f          59
         Lerida_u_f       14
         Huesca_u_f       6
         Vitoria_u_f      21
         Bilbao_u_f       95
         Tarragona_u_f    70
         Abas_logro_u_f   20
         Abas_pampl_u_f   37/;

Parameter mu_price_p(muse) Price euro per m3.  Precio de agua observado en 2015 (Estudio OCU) eurXm3
         /
         Zgz_u_f          1.53
         Lerida_u_f       2.21
         Huesca_u_f       1.63
         Vitoria_u_f      1.04
         Bilbao_u_f       1.73
         Tarragona_u_f    2.34
         Abas_logro_u_f   1.37
         Abas_pampl_u_f   1.33/;
Parameter mu_cost_p(muse) Water cost euro per m3
         /
         Zgz_u_f          1.53
         Lerida_u_f       2.21
         Huesca_u_f       1.63
         Vitoria_u_f      1.04
         Bilbao_u_f       1.73
         Tarragona_u_f    2.34
         Abas_logro_u_f   1.37
         Abas_pampl_u_f   1.33/;


Parameter Ben_u_p(muse,*) Linear  and quadratic term of urban benefit function;
          Ben_u_p(muse, 'linear') = mu_price_p(muse)*( 1 - 1/p_elasticity_p(muse));
          Ben_u_p(muse, 'quadratic') = 0.5*mu_price_p(muse)/(p_elasticity_p(muse)*mu_use_p(muse));
Display   Ben_u_p;


** For simulate losses from fruit
*************************************************
Parameter Cost_ha_per_p Fruit tree capital losses;
          Cost_ha_per_p = 0;
*************************************************

********************************************************************************
*                           Environmetal parameters
********************************************************************************
*
********************************************************************************
* WUA = 1 - exp (alpha*flow)  (alpha = 1 /(m3/s))
********************************************************************************
Parameter alpha(ecological_reach) Parameter of the wua equation
         /
est_202  -9.64988172
est_264  -2.07309982
est_274  -1.42447251
est_406 -16.38899498
est_418  -1.89269270
est_421  -0.11842393
est_426  -0.51663271
est_428  -0.30040916
est_433  -0.10267537
est_441  -8.14358846
est_446  -1.96400696
est_455  -9.60578150
est_463  -0.23335424
est_662  -0.26168329
/;


********************************************************************************
* Minimun anual flow and mean anual flow (m3/s) in nutural conditions
* for each river reach
*********************************************************************************
$ONTEXT
            min_anual           media_anual        porcetaje_min_med
est_94         0.022              1.637              0.016
est_97         0.714              4.535              0.176
est_100        0.034              1.01               0.044
est_102        0.039              1.703              0.036
est_125        0.188              0.657              0.33
est_133        0.297              0.957              0.357
est_135        0.525              1.604              0.384
est_145        1.549              7.683              0.231
est_153        0.165              1.589              0.127
est_158        0.129              1.358              0.118
est_162        0.124              1.424              0.113
est_164        0.202              2.268              0.118
est_167        0.159              2.622              0.075
est_168        0.018              0.7                0.04
est_195        0.668              7.31               0.094
est_201        0.066              1.024              0.077
est_202        0.225              2.667              0.093
est_243        0.184              5.57               0.033
est_264        2.308              10.559             0.222
est_274        1.28              13.426              0.096
est_288        0.153              2.309              0.078
est_309        0.001              0.377              0.006
est_320        0.994              2.346              0.436
est_323        1.055              2.812              0.394
est_403        7.008              38.662             0.185
est_406        2.882              14.591             0.199
est_412        21.45              94.331             0.232
est_414        1.198              14.818             0.088
est_417        6.679              40.54              0.173
est_418        7.87              31.567              0.258
est_421        17.87              79.478             0.235
est_422        5.743              37.202             0.159
est_425        7.985              29.07              0.284
est_426        7.57              32.569              0.244
est_428        22.903              71.874            0.331
est_433        28.21              92.908             0.312
est_434        4.316              21.644             0.196
est_435        13.382              57.543            0.235
est_441        15.583              68.849            0.234
est_446        4.407              12.333             0.392
est_449        52.172              241.844           0.224
est_455        63.483              295.736           0.224
est_463        131.847          476.616              0.286
est_468        0.043              5.05               0.011
est_474        0.583              2.894              0.205
est_509        1.168              6.894              0.172
est_533        0.361              1.978              0.183
est_534        2.552              12.034             0.214
est_541        0.538              3.86               0.14
est_554        0.434              6.108              0.071
est_662        4.774              17.242             0.278
est_694        0.358              2.445              0.152
est_706        2.461              10.926             0.218
est_750        3.008              10.573             0.282
est_768        0.851              4.455              0.202
est_823        0.153              0.528              0.361
est_836        0.169              0.845              0.226
est_950        0.2                3.543              0.056
est_954        0.119              0.626              0.218
est_962        8.184             30.642              0.277
est_963        1.546              7.741              0.229
$OFFTEXT


*********************************************************************************
Parameter flow_environmental_mean_p(ecological_reach)  Mean flow in the ecosystem reach m3 per second
********************************************************************************
/
est_202   2.667
est_264   10.559
est_274   13.426
est_406   14.591
est_418   31.567
est_421   79.478
est_426   32.569
est_428   71.874
est_433   92.908
est_441   68.849
est_446   12.333
est_455   295.736
est_463   476.616
est_662   17.242
/;

********************************************************************************
Parameter flow_proportion_summer_pp(ecological_reach) Water proportion in summer
********************************************************************************
/
est_202        0.093
est_264        0.222
est_274        0.096
est_406        0.199
est_418        0.258
est_421        0.235
est_426        0.244
est_428        0.331
est_433        0.312
est_441        0.234
est_446        0.392
est_455        0.224
est_463        0.286
est_662        0.278
/
;
********************************************************************************
* Correction gauge for summer
*******************************************************************************
Parameter flow_correction_summer_p(ecological_reach) flow correction for the wua
/
est_202           0.543
est_264           0.543
est_274           0.543
est_406           0.037
est_418           0.087
est_421           0.919
est_426           1.533
est_428           1.064
est_433           1.206
est_441           0.036
est_446           0.849
est_455           0.005
est_463           0.067
est_662           5.464
/;

********************************************************************************
Parameter rate_gauge_ecological (Ecological_river_flow) Gauge and Ecological reach relationship
********************************************************************************
/
Aragon_ebro_421_v_f                 4.007
Cinca_Bajo_441_v_f                  1.159
Ebro_reach_455_v_f                  1.245
Ebro_reach_463_v_f                  1.207
Gallego_426_v_f                     1.300
Irati_Itoiz_418_v_f                 1.433
Jalon_446_v_f                       1.979
Noguera_Ribagorzana_662_v_f         0.363
Rioja_202_v_f                       0.119
Rioja_264_v_f                       0.470
Rioja_274_v_f                       0.597
Segre_428_v_f                       1.438
Segre_433_v_f                       1.859
Zadorra_406_v_f                     0.994
/
;
Display rate_gauge_ecological;

Parameter flow_proportion_summer_p(ecological_reach);
          flow_proportion_summer_p(ecological_reach) = flow_correction_summer_p(ecological_reach)*flow_proportion_summer_pp(ecological_reach);


Parameter hm3y_to_m3s  From Mm3 year to m3 per second;
          hm3y_to_m3s = 1/31.536;

********************************************************************************
* Map to link WUA and reach (Ecological users and reacha)
********************************************************************************

*** The value of the flow that feed the ecosystem is the mean value of two gauge ****
Table BB_river_mean_p(river_ecological, Ecological_river_flow)
                      Aragon_ebro_421_v_f
Yesa_v_f                       0.5
Yesa_Aragon_v_f                0.5
Bardenas_d_f                  -0.5
+                      Gallego_426_v_f
Gallego_v_f                    0.5
Gallego2_v_f                   0.5
C_Monegros_d_f                -0.5
+                      Cinca_Bajo_441_v_f
CincaBajo_v_f                  0.33
Cinca2_v_f                     0.33
Esera_v_f                      0.33
C_Cinca_d_f                   -0.33
C_AyC_principal_d_f           -0.33
+                       Noguera_Ribagorzana_662_v_f
NogueraRib_v_f                 0.5
NogueraRib2_v_f                0.5
C_AyC_enlace_d_f              -0.5
+                       Ebro_reach_463_v_f
Ebro_Asco_v_f                  0.5
Ebro_Tortosa_v_f               0.5
+                       Rioja_264_v_f    Rioja_274_v_f     Rioja_202_v_f
Rioja_Alto_v_f                  0.5             0.5             0.5
Afluentes_Rioja_v_f             0.5             0.5             0.5
Rioja_Alta_d_f                 -0.5            -0.5            -0.5
+                        Zadorra_406_v_f
Zadorra_Ebro_v_f                0.5
Zadorra_alto_v_f                0.5
Zadorra_d_f                    -0.5
+                        Irati_Itoiz_418_v_f
Itoiz_v_f                       0.5
Irati_v_f                       0.5
C_Navarra_d_f                  -0.5
+                        Ebro_reach_455_v_f
Ebro_Mendavia_v_f               0.5
Mequinenza_v_f                  0.5
C_Lodosa_d_f                   -0.5
C_Imperial_d_f                 -0.5
+                         Segre_433_v_f
SegreBajo_v_f                   0.25
Segre_v_f                       0.25
NogueraPal2_v_f                 0.25
NogueraRib2_v_f                 0.25
C_Urgel_d_f                    -0.25
C_AyC_enlace_d_f               -0.25
+                          Segre_428_v_f
Segre_v_f                       0.5
NogueraPal2_v_f                 0.5
C_Urgel_d_f                    -0.5
C_Urgel_aux_d_f                -0.5
+                           Jalon_446_v_f
Jalon_Alto_v_f                   0.5
Jalon_Bajo_v_f                   0.5
Jalon_d_f                       -0.5
;


Parameter reach_length_p(Ecological_river_flow) Kilometros de rio incluidos en cada tramo
/
Aragon_ebro_421_v_f              615
Irati_Itoiz_418_v_f              113
Cinca_Bajo_441_v_f                387
Ebro_reach_463_v_f               190
Ebro_reach_455_v_f               1097
Gallego_426_v_f                  422
Jalon_446_v_f                    350
Rioja_264_v_f                     94
Rioja_274_v_f                    122
Rioja_202_v_f                    139
Noguera_Ribagorzana_662_v_f      181
Segre_433_v_f                    268
Segre_428_v_f                    310
Zadorra_406_v_f                  160

/
;

Parameter economic_value_proportion_p(Ecological_river_flow)
/
Aragon_ebro_421_v_f               1
Irati_Itoiz_418_v_f               2.5
Cinca_Bajo_441_v_f                2.5
Ebro_reach_463_v_f                2.5
Ebro_reach_455_v_f                1
Gallego_426_v_f                   1
Jalon_446_v_f                     1
Rioja_264_v_f                     1
Rioja_274_v_f                     1
Rioja_202_v_f                     1
Noguera_Ribagorzana_662_v_f       2.5
Segre_433_v_f                     1
Segre_428_v_f                     2.5
Zadorra_406_v_f                   2.5
/
;


Parameter economic_value_ecosystem_service_p          Million euro per kilometer;
economic_value_ecosystem_service_p = 0.18;


*** Measure of ecological losses
Parameter X_ecolo_rights_p(Ecological_river_flow)
/
Aragon_ebro_421_v_f            1144.548
Cinca_Bajo_441_v_f             1363.274
Ebro_reach_455_v_f             5094.748
Ebro_reach_463_v_f            11577.348
Gallego_426_v_f                 788.986
Irati_Itoiz_418_v_f             693.868
Jalon_446_v_f                   192.976
Noguera_Ribagorzana_662_v_f     567.000
Rioja_202_v_f                   713.899
Rioja_264_v_f                   713.899
Rioja_274_v_f                   713.899
Segre_428_v_f                   877.500
Segre_433_v_f                  1119.820
Zadorra_406_v_f                 456.230
/
;


********************************************************************************
*                        SECCI�N 2 VARIABLES                                   *
********************************************************************************

*******************************************************************************
********************************************************************************
********************************************************************************
********************************************************************************


Variables
         Netrev_v                   (ause,  j,k)                          Net revenue by crop and technology (Million � per 1000 ha)
         Land_v                     (ause,  j,k)                          Total land production in ag areas - crop - (1000 ha)
         Yield_v                    (ause,  j,k)                          Crop yield by technology (1000 Ton per 1000 ha)
         Gross_rev_v                (ause,  j,k)                          Gross revenue by crop technology
         Gross_revs_v               (ause      )                          Gross revenue in ag areas
         Prod_cost_v                (ause      )                          Producction cost (Million � per 1000 ha)
         Income_jk_v                (ause,  j,k)                          Farm income by crop (Million � per 1000 ha)
         Income_v                   (ause      )                          Income in ag areas (Million � per 1000 ha)
         Cost_per_v                 (ause,per,k)                          Cost of non Fruit tree producction (Million � per 1000 ha)
         Cost_per_tot_v             (ause      )                          Cost of non Fruit tree producction (Million � per 1000 ha)
         Diff_ha_per_v              (ause,per,k)                          Fruit trees in fallow (Million � per ha)
         Net_Income_v               (ause      )                          Net income (Million � per 1000 ha )
         Mi_ES_u_v                  (muse      )                          Urban benefits (Million � per 1000 ha)
         X_jk_v                     (   i,  j,k)                          Flows: - diversion-use-return - etc by node crop and irrigation technology (Mm3)
         X_per_v                    (   i,per,k)                          Flows: - diversion-use-return - etc by node fruit tree and irrigation technology (Mm3)
         X_v                        (   i      )                          Water flows -- diversion-use-return - etc. (Mm3)
         X_apply_basin_v                                                  Total water apply in the basin (Mm3)

         X_net_diver_basin_v                                              Net diversion    (Mm3)
         X_env_v                                                          Environmental use (Mm3)

         MNG_ag_v                   (aapply,j,k)                          Marginal benefits from agricultural use

         X_ecolo_mean_v             (Ecological_river_flow)               Mean flow for river reach between nodes (Hm3)
         X_ecolo_mean_diff_v        (Ecological_river_flow)               Deviation from target (Hm3)
         X_ecolo_v                  (Ecological_river_flow)               Ecological flow (m3 per second)
         WUA_v                      (Ecological_river_flow)               Environmental health
         Ecosystem_services_value_v (Ecological_river_flow)               Environmental benefits by reach

         Ecosystem_benefits_v                                             Environmental benefits (Millon � per 1000 ha)
         Ecosystem_services_marginal_v     (Ecological_river_flow)        Marginal ecological benefit by reach
         Ecosystem_services_marg_river_v   (river_ecological)             Marginal benefit by node

         Ecosystem_services_losses_v(Ecological_river_flow)               Las perdidas o costes medioambientales de destinar a la agricultura
         Ecosystem_services_losses_basin_v                                Suma de las perdidas de beneficios en la cuenca

         Income_tot_normal_v                                              Renta total en millones de Euro;

Positive variables
         X_env_v
         X_jk_v(i,j,k)
         Land_v(ause,j,k)
         Diff_ha_per_v (ause,per,k)
         X_per_v                    (   i,per,k);
********************************************************************************
*                                EQUATIONS
********************************************************************************
****                      EQUATION BLOCK                                  ******
********************************************************************************
Equations
********************************************************************************
*Hidrol�gia
      Inflows_e                (inflow)    Flows: set source nodes
      Rivers_e                 (river)     Flows: hydrologic mass balance for each flow node
      Divs_e                   (divert)    Flows: wet river

      Ndivert_e                (ndivert)   Flows:Net divert
      Return_e                 (returnc)   Flows: Return canal


      Applies_e                (apply)        Flows: water applied (sources) can come from diversions
      Ag_apply_jk_e            (aapply,j,k)   Flows: water applied (uses) for crop prodxn by acreage crop and technology
      Ag_use_jk_e              (ause,j,k)     Flows: water used for crop prodxn    by acreage crop and technology
      Ag_return_jk_e           (areturnp,j,k)  Flows: return flow  from crop prodxn by acreage by crop and technology
**  At basin level
      Ag_apply_basin_e
      Ag_net_divert_basin_e
**** Irrigation district
      Ag_apply_e               (aapply)      Flow: Agricultural apply
      Ag_use_e                 (ause)        Flow: Agricultural use
      Ag_ret_e                 (areturnp)    Flow: Agricultural return
****  Fruit trees water balance
      Ag_apply_per_e           (aapply,   per,k)
      Ag_use_per_e             (ause,     per,k)
      Ag_return_per_e          (areturnp,per,k)

** Urban water use
      MI_Uses_e                (muse    )  Flow: Urban water use
      MI_Returns_e             (mreturnp)  Flow: Urban water return
********************************************************************************
*Land  *************************************************************************
      Land_k_n_e                (ause,k)      Land by irrigation district and technology restricction
      Land_n_e                  (ause)        Land by irrigation district rectricction
********************************************************************************

* Labour  **********************************************************************
      Labour_e                 (ause)        Labour availability restricction
********************************************************************************
* Ecological flows
*
         X_ecolo_mean_e             (Ecological_river_flow)              Mean flow by reach
         X_ecolo_mean_diff_e        (Ecological_river_flow)
         X_ecolo_e                  (Ecological_river_flow)
***
** Ecosystem health
WUA_e                               (Ecological_river_flow)              Ecosystem health

*Econom�a **********************************************************************
      Yield_e                  (ause,j,k)      Yield by crop technology
      Gross_rev_e              (ause,j,k)      Gross revenue by crop technology
      Netrev_e                 (ause,j,k)      Net revenue by crop technology
      Gross_revs_e             (ause)          Gross revenue by crop technology
      Prod_cost_e              (ause)          Production cost
      Income_jk_e              (ause,j,k)      Farm income by crop technology
********************************************************************************
      Cost_per_e               (ause,per,k)    Cost of falling fruit trees
      Cost_per_tot_e           (ause)          Total cost of falling fruit trees
      Diff_ha_per_e            (ause,per,k)    Fallow fruit trees
      Net_Income_e             (ause)          Net income
      MNG_ag_e                 (aapply,j,k)    Marginal benefit
      Mi_ES_u_e                (muse)          Urban water use benefits
      Income_e                 (ause)          Total farm income
      Income_tot_normal_e
********************************************************************************
      Ecosystem_services_value_e (Ecological_river_flow)       Environmental benefits by reach
      Ecosystem_benefits_e                                     Environmental benefits
      Ecosystem_services_marginal_e (Ecological_river_flow)
      Ecosystem_services_marg_river_e (river_ecological)
      Ecosystem_services_losses_e(Ecological_river_flow)
      Ecosystem_services_losses_basin_e

;

********************************************************************************
********************************************************************************
* Equations DEFINED algebraiclly using DECLARED equation names
********************************************************************************

** ***********************Hydrology ********************************************

************** Flujos de entrada en la red *************************************
Inflows_e    (inflow)..  X_v(inflow)    =E=   source_p(inflow);
Rivers_e     (river)..   X_v(river)     =E=   sum(inflow,      Bv_p(inflow,    river)  * X_v(inflow)) +
                                              sum(riverp,      Bv_p(riverp,    river)  * X_v(riverp)) +
                                              sum(divert,      Bv_p(divert,    river)  * X_v(divert)) +
                                              sum(returnc,     Bv_p(returnc,   river)  * X_v(returnc))+
                                              sum(returnp,     Bv_p(returnp,   river)  * X_v(returnp))+
                                              sum(unmeasure,   Bv_p(unmeasure, river)  * X_v(unmeasure))
;
Divs_e       (divert)..   X_v(divert)   =L=   sum(inflow,      Bd_p(inflow,    divert)  * X_v(inflow))  +
                                              sum(river,       Bd_p(river,     divert)  * X_v(river))   +
                                              sum(divertp,     Bd_p(divertp,   divert)  * X_v(divertp)) +
                                              sum(returnc,     Bd_p(returnc,   divert)  * X_v(returnc)) +
                                              sum(returnp,     Bd_p(returnp,   divert)  * X_v(returnp)) +
                                              sum(unmeasure,   Bd_p(unmeasure, divert)  * X_v(unmeasure))
;
Ndivert_e   (ndivert)..   X_v(ndivert)  =E=  sum(divert,       Bnd_p(ndivert,  divert)  * X_v(divert));
Return_e    (returnc)..   X_v(returnc)  =E=  sum(divert,       Bnd_p(returnc,  divert)  * X_v(divert));
Applies_e    (apply) ..   X_v(apply)    =E=  sum(ndivert,      Ba_p(ndivert,  apply)* X_v(ndivert))
                                           + sum(applyp,Baap(applyp,apply)*X_v(applyp))
;
Ag_apply_jk_e  (aapply   ,j,k)   ..    X_jk_v(aapply  ,j,k)          =E=  sum(ause,water_reguir*BBa_p(aapply,j,k)*Land_v(ause,j,k)*ID_ua(ause,aapply));
Ag_use_jk_e    (ause     ,j,k)   ..    X_jk_v(ause    ,j,k)          =E=  water_reguir*BBa_p(ause,    j,k)* Land_v (ause,   j,k);
Ag_return_jk_e (areturnp ,j,k)   ..    X_jk_v(areturnp,j,k)          =E=  sum(ause,water_reguir*BBa_p(areturnp,j,k)*Land_v(ause,j,k)*ID_ur(ause,areturnp));

Ag_apply_per_e (aapply,   per,k) ..    X_per_v(aapply,   per,k)     =E=  sum(ause,0.20*BBa_p(aapply,per,k)*Diff_ha_per_v (ause,per,k)*ID_ua(ause,aapply));
Ag_use_per_e   (ause,     per,k) ..    X_per_v(ause,     per,k)     =E=  0.20*BBa_p(ause,    per,k)*Diff_ha_per_v (ause,per,k);
Ag_return_per_e(areturnp,per,k)  ..    X_per_v(areturnp, per,k)     =E=   sum(ause,0.20*BBa_p(areturnp,per,k)*Diff_ha_per_v (ause,per,k));

Ag_apply_e      (aapply)        ..    X_v(aapply)          =E= sum((j,k),X_jk_v(aapply,  j,k)) + sum((per,k), X_per_v(aapply,   per,k)) ;
Ag_use_e        (ause)          ..    X_v(ause)            =E= sum((j,k),X_jk_v(ause,    j,k)) + sum((per,k), X_per_v(ause  ,   per,k));
Ag_ret_e        (areturnp)      ..    X_v(areturnp)        =E= sum((j,k),X_jk_v(areturnp,j,k)) + sum((per,k), X_per_v(areturnp, per,k));

Ag_apply_basin_e                      ..     X_apply_basin_v            =E= sum(aapply,  X_v(aapply));
Ag_net_divert_basin_e                 ..     X_net_diver_basin_v        =E= sum(aadivert, X_v(aadivert));

MI_Uses_e    (muse     )     ..    X_v(muse    )        =E= sum(mapply,   Bmu_p(mapply, muse    ) * X_v(mapply)) ;
MI_Returns_e (mreturnp )     ..    X_v(mreturnp)        =E= sum(mapply,   Brm_p(mapply, mreturnp) * X_v(mapply)) ;

******************************* Land *******************************************
Land_k_n_e       (ause,k  )      .. sum((j)  ,Land_v(ause,j,k))   =L=  Land_k_p(ause,k);
Land_n_e         (ause    )      .. sum((j,k),Land_v(ause,j,k))   =L=  tot_Land(ause);
****************************** labour ******************************************
Labour_e         (ause)            .. sum((j,k),      Land_v(ause,j,k)*Labours_p(ause,j,k)) =L= Tot_Labour_p(ause);
****************************Agricultural benefits*******************************
Yield_e      (ause,j,k)  ..    Yield_v     (ause,j,k) =E=  B0_p(ause,j,k) + B1_p(ause,j,k)* Land_v(ause,j,k);
Gross_rev_e  (ause,j,k) ..    Gross_rev_v (ause,j,k) =E=  Price_p(ause,j) * Yield_v(ause,j,k);
Netrev_e     (ause,j,k) ..    Netrev_v    (ause,j,k) =E=  Gross_rev_v(ause,j,k) -water_reguir*Water_cost_ha_p(ause,j,k) - Cost_nonwater_has_p(ause,j,k) ;
Gross_revs_e (ause)  ..    Gross_revs_v(ause) =E=  sum((j,k),  Gross_rev_v(ause,j,k)  * Land_v(ause,j,k));
Prod_cost_e  (ause)  ..    Prod_cost_v (ause) =E=  sum((j,k), (Cost_has_p (ause,j,k)) * Land_v(ause,j,k));
Diff_ha_per_e  (ause,per,k)  .. Diff_ha_per_v (ause,per,k)    =E=  Land_p_per(ause,per,k)  -  Land_v(ause,per,k)   ;
Cost_per_e     (ause,per,k)  .. Cost_per_v(ause,per,k)        =E=  Cost_ha_per_p*Diff_ha_per_v (ause,per,k) ;
Cost_per_tot_e (ause      )  .. Cost_per_tot_v (ause)         =E=  sum((per,k),Cost_per_v(ause,per,k));
Income_jk_e  (ause,j,k)     ..    Income_jk_v (ause,j,k) =E= Land_v(ause,j,k) * Netrev_v(ause,j,k);
Income_e     (ause    )     ..    Income_v    (ause    ) =E= sum((j,k), Income_jk_v(ause,j,k));
Net_Income_e (ause)         ..    Net_Income_v(ause    ) =E= Income_v(ause) - Cost_per_tot_v (ause);
MNG_ag_e    (aapply,j,k)  $ (sum(ause,Landuse_p(ause,j,k)* ID_ua(ause,aapply)) eq 1)
                                ..
                               MNG_ag_v (aapply,j,k)  =E= [2 * sum(ause, Price_p(ause,j) * B1_p(ause,j,k) * ID_ua(ause,aapply) * X_jk_v(aapply,j,k) )
                                                              +  BBa_p(aapply,j,k)*sum(ause, Price_p(ause,j) * B0_p(ause,j,k) * ID_ua(ause,aapply))
                                                              - sum(ause, Cost_nonwater_has_p(ause,j,k) * ID_ua(ause,aapply) * BBa_p(aapply,j,k) )
                                                             ]/[ BBa_p(aapply,j,k)**2] -  sum(ause, pwater_p(ause,k)* ID_ua(ause,aapply))
;
***********************  Urban benefits ****************************************
Mi_ES_u_e    (muse)   ..    Mi_ES_u_v   (muse)  =E= Ben_u_p(muse, 'linear')*X_v(muse)  + Ben_u_p(muse, 'quadratic')*X_v(muse)*X_v(muse) -  mu_cost_p(muse)*X_v(muse);
************************* Environmetal benefits ********************************
X_ecolo_mean_e             (Ecological_river_flow) ..    X_ecolo_mean_v(Ecological_river_flow)               =E= sum(river_ecological, BB_river_mean_p(river_ecological, Ecological_river_flow)* X_v(river_ecological));
X_ecolo_mean_diff_e        (Ecological_river_flow) ..    X_ecolo_mean_diff_v(Ecological_river_flow)          =E= X_ecolo_rights_p(Ecological_river_flow) - X_ecolo_mean_v(Ecological_river_flow);
X_ecolo_e                  (Ecological_river_flow) ..    X_ecolo_v (Ecological_river_flow)                   =E= hm3y_to_m3s * rate_gauge_ecological (Ecological_river_flow) * sum( ecological_reach, flow_proportion_summer_p(ecological_reach) *ID_eu(ecological_reach,Ecological_river_flow)*X_ecolo_mean_v(Ecological_river_flow));
WUA_e                      (Ecological_river_flow) ..    WUA_v (Ecological_river_flow)                       =E= sum(ecological_reach, 1 - exp(alpha(ecological_reach)*ID_eu(ecological_reach,Ecological_river_flow)*X_ecolo_v (Ecological_river_flow)));
Ecosystem_services_value_e (Ecological_river_flow) ..    Ecosystem_services_value_v (Ecological_river_flow)  =E= economic_value_ecosystem_service_p*economic_value_proportion_p(Ecological_river_flow)*reach_length_p(Ecological_river_flow)*WUA_v (Ecological_river_flow);
Ecosystem_services_marginal_e (Ecological_river_flow) .. Ecosystem_services_marginal_v (Ecological_river_flow) =E= economic_value_ecosystem_service_p*economic_value_proportion_p(Ecological_river_flow)*reach_length_p(Ecological_river_flow)*
                                                                                                                 [-sum(ecological_reach,alpha(ecological_reach)*ID_eu(ecological_reach,Ecological_river_flow)*exp(alpha(ecological_reach)*ID_eu(ecological_reach,Ecological_river_flow)*X_ecolo_v (Ecological_river_flow)))]*
                                                                                                                 [hm3y_to_m3s * rate_gauge_ecological (Ecological_river_flow) * sum( ecological_reach, flow_proportion_summer_p(ecological_reach) *ID_eu(ecological_reach,Ecological_river_flow))];

Ecosystem_services_marg_river_e (river_ecological)   ..  Ecosystem_services_marg_river_v (river_ecological)  =E= sum(Ecological_river_flow, BB_river_mean_p(river_ecological, Ecological_river_flow)*Ecosystem_services_marginal_v (Ecological_river_flow));
Ecosystem_benefits_e                               ..    Ecosystem_benefits_v                                =E= sum(Ecological_river_flow,Ecosystem_services_value_v (Ecological_river_flow));
Ecosystem_services_losses_e(Ecological_river_flow) ..   Ecosystem_services_losses_v(Ecological_river_flow) =E=  Ecosystem_services_marginal_v (Ecological_river_flow)* X_ecolo_mean_diff_v (Ecological_river_flow);
Ecosystem_services_losses_basin_e                  ..   Ecosystem_services_losses_basin_v =E= sum( Ecological_river_flow, Ecosystem_services_losses_v(Ecological_river_flow));
********************************************************************************


Income_tot_normal_e      ..       Income_tot_normal_v         =E=     sum (ause, Income_v       (ause))  + sum (muse, Mi_ES_u_v      (muse));

********************************************************************************

********************************************************************************
**                                SECC�ON 4                                   **
*                 MODELO, CALIBRACI�N Y PAR�METROS EXCEL                       *
********************************************************************************
**********************          MODELO      ************************************
********************************************************************************

* Definimos un unico modelo en el que incluiomos todas las ecuaciones.
MODEL Ebromodel /ALL/;
********************************************************************************
* Limite inferior en los caudales
X_v.lo(inflow) = 0;
X_v.lo(river)  = 0;
X_v.lo(divert) = 0;
X_v.lo(use)    = 0;
X_v.lo(returnp)= 0;

*Lower and upper limit on land
Land_v.lo(ause,  j,k) = 0 ;
Land_v.up(ause,  j,k) = Land_p(ause,  j,k);

*******************************************************************
* Hydrologic Calibration
********************************************************************
*Observed data

********************************************************************************

*                               (2009)   Media
* Bardenas2_v_f:         A060 =   344     301
* Ebro_Zgz_v_f:          A011 =  7595    6333
* Mequinenza_v_f:        E003 =  8034    6179
* Ebro_Asco_v_f:         A163 = 11295   10024
* CincaBajo_v_f:         A017 =  2062    1795
* SegreBajo_v_f:         A025 =  1553    1634
* Ebro_Tortosa_v_f:      A027 = 10262    8893
* JalonBajo_v_f:         A087 =   129      90
* EbroCabe_v_f:          A002 =  7045    5822
* Ebro_Mendavia_v_f:     A120 =  3703    2946
* Zadorra_v_f:           A074 =   490     357
* Aragon_Ebro_v_f:       A005 =  1027     868
* Arga_Ebro_v_f:         A004 =  1599    1358
* Yesa_v_f:              E029 =  1305    1179
* Yesa_Aragon_v_f:       A101 =   610     557
* Ebro_Tudela_v_f:       A284 =  8498    6831
********************************************************************************
*X_v.fx('Bardenas2_v_f'   )  =   301;

*X_v.fx('Ebro_Zgz_v_f'    )  =  6333;
*X_v.fx('Mequinenza_v_f'  )  =  6179;
*X_v.fx('Ebro_Asco_v_f'   )  = 10024;

*X_v.fx('CincaBajo_v_f'   )   =  1795;
*X_v.fx('SegreBajo_v_f'   )   = 1634;

****X_v.fx('CincaSegre_v_f'  )   = 3429;
*X_v.fx('Ebro_Tortosa_v_f')  =  8893;

*X_v.fx('Jalon_Bajo_v_f'  )  =    90;
*X_v.fx('EbroCabe_v_f'     ) =  5822;
*X_v.fx('Ebro_Mendavia_v_f') =  2946;
*X_v.fx('Zadorra_Ebro_v_f' ) = 357;
*X_v.fx('Aragon_Ebro_v_f'  ) = 868;
*X_v.fx('Arga_Ebro_v_f'    ) = 1358;
*X_v.fx('Yesa_v_f'         ) = 1179;
*X_v.fx('Yesa_Aragon_v_f'  ) = 557;
*X_v.fx('Ebro_Tudela_v_f'  ) = 6831;
********************************************************************************


X_v.fx('Bardenas_m_f'    )    =  -0.189;

X_v.fx('Ebro_Zgz_m_f'    )    =  -0.746;

X_v.fx('Mequinenza_m_f'  )    =  -0.409;
X_v.fx('Ebro_Asco_m_f'   )    =  -1.768;

X_v.fx('CincaBajo_m_f'   )    =  -0.323;
X_v.fx('SegreBajo_m_f'   )    =  -1.532;
X_v.fx('Ebro_tortosa_m_f')    =  -0.209;

X_v.fx('Jalon_m_f'       )    =  -0.363;
X_v.fx('Yesa_m_f'        )    =  -0.766;
X_v.fx('EbroCabe_m_f'    )    =  -0.324;
X_v.fx('Ebro_Mendavia_m_f')   =  -0.586;
X_v.fx('Zadorra_m_f'     )    =  -0.501;
X_v.fx('Aragon_Ebro_m_f' )    =  -0.982;
X_v.fx('Arga_Ebro_m_f'   )    =  -0.268;
X_v.fx('Yesa_Aragon_m_f' )    =  -0.620;
X_v.fx('Ebro_Tudela_m_f' )    =  -0.047;
*********************************************************************************

********************************************************************************
* Urban use
********************************************************************************

X_v.fx('Abas_Zgz_Barde_d_f')          = 14;
X_v.fx('Abas_Zgz_imperial_d_f')       = 45;
X_v.fx('Huesca_d_f')                  =  6;
X_v.fx('Lerida_d_f')                  = 14;
X_v.fx('Vitoria_d_f')                 = 21;
X_v.fx('Bilbao_d_f')                  = 195 + eps ;
X_v.fx('Tarragona_d_f')               = 70;
X_v.fx('Abas_logro_d_f')              = 20;
X_v.fx('Abas_pampl_d_f')              = 37;
********************************************************************************
* Limits of canals
********************************************************************************
X_v.up('Bardenas_nd_f'           ) =   554.238 + 1;
X_v.up('C_Monegros_nd_f'         ) =   291.405 + 1;
X_v.up('C_Cinca_nd_f'            ) =   507.000 + 1;
X_v.up('C_AyC_principal_nd_f'    ) =   288.420 + 1;
X_v.up('C_AyC_enlace_nd_f'       ) =   199.126 + 1;
X_v.up('C_Urgel_aux_nd_f'        ) =   263.842 + 1;
X_v.up('C_Urgel_nd_f'            ) =   289.600 + 1;
X_v.up('Ebro_Delta_nd_f'         ) =   339.940 + 1;
X_v.up('Jalon_nd_f'              ) =   110.939 + 1;
X_v.up('Rioja_Alta_nd_f'         ) =   86.486  + 1;
X_v.up('Zadorra_nd_f'            ) =   37.162  + 1;
X_v.up('C_Navarra_nd_f'          ) =   124.906 + 1;
X_v.up('C_Lodosa_nd_f'           ) =   264.464 + 1;
X_v.up('C_Imperial_nd_f'         ) =   161.854 + 1;
X_v.fx('Ebro_Delta_sea_d_f')          = 0;

********************************************************************************
* Water inflows reductions
drought_intensity = 0.0;
water_reguir = 1 ;
source_p(inflow) = sources_p(inflow)*(1 - drought_intensity);
********************************************************************************


********************************************************************************
SOLVE Ebromodel USING NLP MAXIMIZING Income_tot_normal_v;
********************************************************************************
